# Supplementary material for: The X-Linked Tumor Suppressor TSPX Regulates Genes Involved in the EGFR Signaling Pathway and Cell Viability to Suppress Lung Adenocarcinoma
Source: Genes (Basel). 2025 Jan 11;16(1):75. doi: 10.3390/genes16010075 (PMC11764513; doi:10.3390/genes16010075)
Supplement: Supplementary file 1 [file genes-16-00075-s001.zip]

Archive with 2 entries (2 files):
- genes-3386179-figures.pdf
- genes-3386179-supplementary.xlsx
