# Supplementary material for: The X-Linked Tumor Suppressor TSPX Regulates Genes Involved in the EGFR Signaling Pathway and Cell Viability to Suppress Lung Adenocarcinoma
Source: Genes (Basel). 2025 Jan 11;16(1):75. doi: 10.3390/genes16010075 (PMC11764513; doi:10.3390/genes16010075)
Supplement: Supplementary file 1 [file genes-16-00075-s001.zip › genes-3386179-supplementary.xlsx]

## Sheet: Table S1
Table S1. Primer sequences for quantitative RT-PCR analyses
Target gene	Reagent	Primer sequences or TaqMan Assay ID
AREG	GoTaq qPCR Master Mix	CGTGTCCCAGAGACCGAGTT	AGGTCCAATCCAGCAGCATAATG
FOSL1	GoTaq qPCR Master Mix	ACCACACCCTCCCTAACTCCTTTC	TGCTGCTGCTACTCTTGCGATG
MYC	GoTaq qPCR Master Mix	AATGAAAAGGCCCCCAAGGTAGTTATCC	GTCGTTTCCGCAACAAGTCCTCTTC
GAPDH	GoTaq qPCR Master Mix	CCACCCATGGCAAATTCCATGGCA	TCTAGACGGCAGGTCAGGTCCACC
EREG	TaqMan Fast Advanced Master Mix	Hs00914313_m1 (sequences are confidential by vendor)
DKK1	TaqMan Fast Advanced Master Mix	Hs00183740_m1 (sequences are confidential by vendor)
L1CAM	TaqMan Fast Advanced Master Mix	Hs01109748_m1 (sequences are confidential by vendor)

## Sheet: Table S2A
Table S2A, Differentially expressed genes in A549-tetON-TSPX cells compared to A549-tetON-EGFP cells
Gene ID	Log2(read counts)	Log2(fold change)	FDR	t-test p value
IL16	4.42729	5.25223	8.0747e-102	2.9021e-05
FBXW10	7.74171	4.63896	0	2.26664e-07
PYGM	4.24539	4.14821	1.45348e-52	0.000440467
POU2F2	5.13168	4.14432	1.34434e-98	1.53548e-05
DACT3	4.40884	4.11903	9.56165e-57	0.000515634
KCNE4	4.65743	3.56377	7.74016e-52	2.5271e-05
C2orf48	6.05726	3.49722	2.75025e-125	4.84712e-05
AOC3	5.78123	3.45232	2.3717e-105	3.69265e-06
SELPLG	4.67062	3.24603	3.87346e-43	3.74826e-06
TESK2	4.09619	3.16503	1.42037e-27	0.000121455
HIST2H2BE	7.09419	3.14333	9.33524e-214	9.51422e-07
SCG5	4.6773	3.14145	1.11538e-40	3.12753e-07
AVIL	5.61748	3.06912	1.82132e-73	1.75567e-05
RNF112	4.27666	3.06654	4.34701e-29	6.31964e-05
OVGP1	4.78358	3.03215	9.15095e-40	0.000663243
CFAP43	4.10322	3.01451	2.23708e-24	0.00410508
WIPI1	6.78538	2.99102	2.03298e-153	7.68854e-06
SLCO2B1	7.11459	2.92944	1.70051e-188	7.36892e-07
CATSPERG	4.32593	2.87708	1.8681e-26	0.000324502
HEY1	4.02579	2.86429	1.8612e-21	0.000251365
MYLK2	4.17012	2.85346	1.49939e-23	0.000613845
BCRP3	4.09675	2.83611	3.63535e-22	0.00111419
MXD1	8.00064	2.8285	1.31E-311	1.27346e-06
CCNG2	7.32335	2.82477	5.88998e-199	2.40374e-06
HSPA6	4.91116	2.78041	1.73065e-36	0.000368941
HIST1H2BJ	5.64424	2.77393	3.12181e-60	7.29805e-05
IL3RA	5.53729	2.75458	1.72934e-55	8.20944e-05
MXD3	7.6863	2.75022	5.42647e-238	3.22226e-06
DNM3	5.44664	2.72496	8.39602e-49	0.000586672
PRADC1	8.32785	2.69801	0	8.74155e-08
HECA	7.11787	2.6971	1.09385e-146	4.33745e-05
BMF	4.77318	2.658	5.68896e-31	4.21633e-05
HIST1H2BC	5.36416	2.62268	1.80831e-44	9.02418e-05
TNXB	5.3618	2.61448	1.37316e-44	1.33343e-05
MPC1	6.11627	2.61147	7.59859e-74	3.6087e-05
C5AR1	5.29715	2.59932	2.76179e-39	0.00142675
MTURN	7.273	2.59762	5.17712e-148	5.55711e-05
KLHL24	7.81059	2.59612	1.93706e-210	3.16162e-05
HOTAIRM1	7.47755	2.55828	2.44165e-174	1.68817e-05
ATP8A1	4.61718	2.54273	2.15703e-25	0.0003747
ERV3-1	4.91179	2.53949	1.43893e-30	0.000300239
HIST1H2BK	9.69629	2.52459	0	2.63409e-06
SLC51A	4.13106	2.51081	1.03124e-17	0.0011862
TRIM36	5.541	2.50827	1.22514e-40	0.0017218
CDHR5	4.41266	2.49817	8.38747e-21	0.0023732
ALDH6A1	7.07589	2.49158	1.12446e-129	1.08485e-05
NEB	5.62292	2.48983	1.80535e-48	1.56172e-06
FER1L4	6.64434	2.48362	8.9202e-91	9.75844e-05
FAM222A	7.63969	2.46341	3.63729e-186	2.88984e-06
C16orf71	4.54405	2.46281	6.03437e-22	0.00202185
RAB40B	7.48942	2.451	1.03235e-164	7.62976e-06
DSEL	5.5069	2.45014	4.07801e-43	5.72806e-05
AC009404.1	6.14915	2.44856	2.61165e-63	0.000256614
PPARA	7.27615	2.4471	1.36485e-145	2.10672e-06
AC105219.1	4.14748	2.43026	9.74363e-17	0.00136358
CSPG5	5.34785	2.42836	7.7417e-38	4.62004e-05
CDKN2D	5.89651	2.40634	6.13512e-51	0.000543715
HK2	7.22572	2.36925	4.9061e-132	2.1677e-06
MASP2	4.48894	2.36185	9.43411e-20	0.00070976
METRNL	7.18365	2.34965	2.04464e-112	9.39849e-05
GSDMB	6.63793	2.34841	7.10314e-81	0.000123455
MYH15	4.52596	2.34396	5.41275e-20	0.000405651
FAM214A	8.46611	2.32414	5.60716e-225	2.74001e-05
SPNS2	5.79863	2.32185	1.22891e-47	4.60429e-06
C20orf204	4.0287	2.29824	4.32249e-14	0.00349011
ALPK3	4.82245	2.28568	3.01755e-23	0.00106582
SNTA1	8.35722	2.27538	1.0379e-252	2.79923e-06
SORBS1	6.70174	2.27516	8.677e-82	6.86273e-05
NECAB2	6.41112	2.27392	4.22752e-69	2.22154e-05
GRIN2C	4.18256	2.26013	5.61155e-15	0.000376075
HERC3	7.60279	2.25849	1.90662e-151	7.68809e-06
SLC2A13	8.14839	2.24797	3.44684e-218	3.05571e-07
HIST1H2AG	6.19277	2.24495	8.69632e-49	0.00103624
AL645608.1	4.83475	2.24075	7.22476e-23	0.000109087
C2	5.40431	2.23959	4.85166e-34	6.23057e-06
GPR155	6.05337	2.23927	3.53344e-52	2.80391e-05
GRK4	4.26676	2.21649	4.71705e-15	0.00226512
QPCTL	7.99706	2.18537	4.28728e-187	1.13462e-07
YPEL1	4.25676	2.1829	1.16265e-14	0.00169013
GYS1	10.2661	2.15314	0	2.59576e-07
QRICH2	6.1082	2.13763	8.88108e-50	1.19955e-05
LINC02561	4.63039	2.13596	3.08292e-18	0.000225203
BRICD5	4.67333	2.12652	1.3944e-18	0.000566998
AOC2	6.71703	2.12536	1.97265e-72	5.85789e-05
GPR146	4.10654	2.11505	1.371e-12	0.00232424
GTF2IP4	4.83219	2.1148	1.80185e-19	0.00448978
BCL2L11	8.76903	2.09179	6.10993e-283	1.24487e-06
AL355472.1	4.6543	2.08857	9.38797e-18	0.000582083
UBALD2	9.10753	2.0799	1.24233e-264	2.59958e-05
GLCCI1	5.79918	2.07608	1.39187e-37	0.000199443
HIST1H4H	5.83359	2.07146	1.1059e-36	0.000897542
SESN3	5.82796	2.0706	1.14412e-36	0.000770008
SCN5A	4.34136	2.0659	7.45171e-14	0.00091261
APOE	6.67974	2.06258	4.91094e-69	2.94464e-07
ICOSLG	6.70047	2.05437	8.32453e-68	4.12736e-05
EVI5L	6.98082	2.04112	2.29063e-83	6.19551e-10
AAMDC	6.85774	2.04049	2.02646e-75	1.32051e-05
GPR153	5.6003	2.03616	1.75671e-31	0.000336284
CALCOCO1	8.33598	2.03387	6.50717e-201	2.15754e-06
ADAM32	4.08145	2.03323	2.82015e-11	0.0165786
ST3GAL1	9.13177	2.02426	0	8.49831e-08
FZD7	8.27727	2.00874	3.45512e-190	3.27338e-07
SPOCK2	4.10915	2.00553	2.59649e-11	0.00579186
SRRM5	5.07766	1.99179	1.93241e-21	0.000449798
TXNDC16	6.51695	1.9866	4.16288e-57	4.62725e-06
MXD4	9.07386	1.97761	7.31E-313	3.7824e-07
TCP11L2	6.07511	1.96291	9.74932e-41	4.67305e-05
AATBC	4.68996	1.95984	4.94879e-16	2.9706e-05
RASA4	6.82446	1.95847	1.87829e-68	6.07177e-06
SNX30	9.05895	1.95113	1.23195e-291	2.34566e-06
HECTD3	9.58743	1.94456	0	8.70901e-07
SMARCA2	10.0676	1.94245	0	3.62862e-08
AL391095.1	5.91444	1.94115	2.26878e-35	0.00020573
PPM1K	5.54888	1.9265	2.97937e-27	0.000481044
TPRG1L	8.71945	1.91991	4.57209e-233	4.11678e-07
CDKN2C	8.63494	1.90127	1.39576e-215	7.1328e-07
TTLL11	5.84111	1.89596	2.44446e-32	0.000122893
CACNA2D2	4.75875	1.8807	1.84202e-15	0.000242267
ITPKA	5.04818	1.87934	1.32978e-14	0.0145816
PRX	7.04654	1.87748	1.63812e-50	0.00129591
HIST1H2BN	4.29525	1.87674	2.74683e-11	0.000858918
ZCCHC24	7.62716	1.87289	8.17793e-106	1.36559e-05
SMPD1	6.9405	1.87242	5.1353e-66	5.14734e-05
ING1	8.19175	1.86278	5.77993e-152	6.84297e-06
WHRN	6.74123	1.85717	1.46544e-58	5.82682e-07
STARD7-AS1	5.50559	1.84831	4.57356e-24	0.00122239
NR4A3	6.17958	1.8385	1.00557e-38	3.24837e-05
FGFRL1	9.2576	1.82743	4.19051e-281	7.38925e-06
CCNE1	9.47276	1.8269	0	6.08603e-06
SAP30	8.01881	1.82518	2.79504e-123	4.20499e-05
ATG2A	9.68958	1.81997	0	3.89407e-06
GCDH	8.03363	1.8198	1.54778e-123	5.15652e-05
SSBP2	6.9262	1.81908	1.37029e-58	0.000228202
NR4A2	5.77436	1.81775	2.85258e-28	0.000484964
SAMD11	7.7443	1.81044	2.84543e-72	0.000512887
TRIM62	6.55284	1.80813	1.66435e-48	4.90367e-06
ULBP2	4.16088	1.80689	1.61364e-09	0.000419356
SH3BP5-AS1	5.76356	1.80012	1.8457e-27	0.000617347
HSPA1A	11.2558	1.79636	0	5.84494e-07
PCYT2	8.49701	1.79316	2.5968e-175	5.11433e-07
LARGE1	7.88683	1.78681	1.37213e-117	2.43036e-08
CCDC189	6.45367	1.78621	2.95081e-44	2.56157e-05
VIM-AS1	4.1985	1.78507	2.55789e-09	0.0192245
PILRA	5.10475	1.78268	2.6636e-17	0.00339155
ALOX12-AS1	4.33073	1.7807	2.11467e-10	0.000735019
EPHX1	11.2216	1.78026	0	4.6341e-08
AP000580.1	4.37094	1.77866	1.22598e-10	0.000326257
HIST1H2BD	7.49016	1.7772	1.69918e-77	0.000213828
POLN	5.45519	1.77713	7.80596e-22	0.000973878
FBXO33	8.60375	1.7709	7.58687e-177	1.03635e-05
ID4	5.64443	1.76987	5.77962e-25	9.35614e-05
DDN	4.6368	1.76965	1.24416e-12	0.0071929
DNHD1	7.74053	1.76511	5.44662e-101	1.52318e-05
GGN	4.56302	1.7645	9.78022e-12	0.000489839
ATP6V1B1	5.01179	1.75653	5.07265e-16	0.00118576
THAP2	6.88203	1.7558	5.29007e-55	0.000145196
C2CD2L	6.96511	1.75325	1.41363e-57	0.000147673
TCAF2	4.58435	1.75255	1.09152e-11	0.0138408
FOXN3	8.87085	1.75248	1.3037e-190	1.62243e-05
ICAM3	6.84857	1.74488	2.67628e-51	0.000297925
DCTN3	9.34758	1.74468	5.17946e-269	8.52672e-06
ZNF251	7.75723	1.73699	4.9775e-102	3.23597e-07
OTUD1	6.97384	1.7335	3.43124e-56	0.000185978
GON7	8.06784	1.73206	3.11698e-120	1.76107e-05
PARD6G	6.86115	1.72931	2.50606e-53	0.000101577
AKR1C7P	5.41074	1.72659	6.10674e-20	0.000709111
ATP6V0D1	10.0229	1.72171	0	3.35287e-07
SPEF1	4.37936	1.71194	5.97261e-10	5.08887e-05
ZNF654	8.42089	1.71138	2.65982e-138	2.55872e-05
REPS2	5.04405	1.70944	1.34025e-15	0.00058016
TBXAS1	5.93525	1.70471	3.1487e-28	0.000118221
FOXO6	4.59327	1.70372	1.32231e-11	0.000348112
PRKACA	10.3384	1.70217	0	3.00824e-06
ARHGAP27P1-BPTFP1-KPNA2P3	6.15713	1.70066	7.92316e-33	1.77626e-06
ZC3H12B	5.19893	1.69714	1.4257e-16	0.00356146
COLQ	4.69171	1.69486	4.3847e-11	0.022125
KDM7A	7.90054	1.69428	1.31945e-106	2.82481e-07
LRRC6	4.84223	1.69145	4.46292e-13	0.00286335
PELI2	6.61435	1.68563	3.38761e-44	2.5482e-06
KATNB1	9.34214	1.68396	5.17929e-299	9.25706e-07
SLC12A8	4.61651	1.68138	2.02095e-11	0.00128997
DEPTOR	5.83949	1.68128	1.16732e-23	0.00288643
ABAT	4.99946	1.67682	3.15835e-14	0.00213811
UBTD1	7.92199	1.67163	2.92864e-97	6.59888e-05
SCML1	7.80026	1.67039	1.10595e-95	6.38229e-06
FOXO4	5.75304	1.65902	1.29995e-23	0.000224889
YPEL2	7.0494	1.6528	5.9654e-56	5.8283e-05
DOK3	5.8062	1.65166	2.09168e-20	0.00579574
GFOD1	7.65592	1.65056	6.1433e-83	3.35668e-05
C9orf116	6.38733	1.64799	6.85451e-36	1.72833e-05
KLHL21	8.99852	1.64634	1.29548e-206	5.12349e-07
FAM46A	6.9084	1.64063	3.76243e-49	0.000142303
PITPNM1	10.4147	1.63742	0	7.74391e-07
SLC18A2	4.8736	1.63659	1.59725e-12	0.00587429
TMEM47	4.761	1.63523	1.06275e-11	0.00452824
GPNMB	4.02347	1.62625	2.8027e-07	0.000378241
DRP2	5.71768	1.62348	2.37159e-22	8.22398e-06
CHCHD7	7.78728	1.62347	5.28253e-84	7.12936e-05
UCP3	5.68524	1.62338	1.85655e-21	0.000356335
INPP5K	9.35801	1.62148	2.8155e-233	1.7814e-05
CABLES2	8.6564	1.61955	2.44761e-157	3.70276e-06
NEU1	8.407	1.61613	1.32206e-133	2.20646e-06
PHKG1	4.06492	1.60926	2.67452e-07	0.00518138
CREBRF	7.05432	1.60896	1.29519e-53	2.38547e-05
MYH11	4.74218	1.60397	3.33027e-11	0.00461041
ZNF814	7.47758	1.6031	2.55964e-68	8.90296e-05
TMEM120A	8.29107	1.60173	9.54267e-122	6.63971e-07
IDH1	11.8793	1.59508	0	6.78577e-08
FAM109A	7.49016	1.5941	2.30578e-71	8.74631e-06
HSPB8	8.00223	1.59234	5.01193e-100	2.14194e-06
ANKRD42	7.67135	1.59152	5.30981e-79	1.71463e-05
CLDND2	4.00654	1.58969	6.26909e-07	0.000231113
KBTBD8	5.7724	1.58931	7.75035e-22	0.00026522
RABL2A	6.02995	1.58797	2.66949e-26	1.91521e-06
HMG20B	9.79758	1.58309	0	2.3543e-06
APAF1	9.92345	1.57165	7.46096e-285	1.19106e-05
VMAC	4.30946	1.56956	3.65105e-08	0.000207765
CCDC96	5.80825	1.56763	2.64705e-21	0.00146055
FERMT3	4.34409	1.56281	3.6104e-08	0.00452162
FAM219A	9.20591	1.56254	1.23457e-222	6.74216e-06
PPIL6	5.52707	1.55754	8.41915e-18	0.000645034
ITGA1	6.12069	1.55339	1.32557e-26	0.000268083
PITPNC1	7.6051	1.55122	9.9907e-73	7.28499e-06
TBX19	4.88569	1.54831	1.76383e-11	0.000282029
IRX5	5.92074	1.54809	1.40715e-22	0.00110949
CTH	5.69483	1.5476	8.15916e-20	0.000181095
LSS	9.26906	1.54655	1.58817e-238	6.44875e-07
TAOK3	9.54388	1.54346	3.06433e-278	1.83425e-06
MACO1	8.54194	1.54237	7.57094e-131	1.14386e-05
MSX1	6.85021	1.53331	1.57681e-41	0.00015798
ZNF324	7.68192	1.5315	2.20955e-51	0.000899227
ITPR2	9.35212	1.53092	1.11681e-190	3.57023e-05
ABCB6	5.15941	1.52619	2.97317e-13	0.00277537
EFNB2	6.16891	1.52613	1.91793e-25	0.00111323
S100P	6.08167	1.52608	1.79349e-24	0.000664224
ARID4A	9.2547	1.52587	3.75009e-209	1.11161e-05
FRAT2	6.7854	1.51589	6.69081e-22	0.00619383
CCNE2	7.2757	1.50884	4.89517e-51	0.00028093
NOXO1	6.39891	1.50208	7.5776e-29	0.000701849
KIF9	7.13907	1.50164	3.64526e-44	0.000506536
ZNF778	7.22979	1.49513	5.78016e-52	6.04245e-05
SEPT1	5.00946	1.49386	6.75288e-12	0.000673815
GSKIP	8.89885	1.49264	9.98967e-158	1.86856e-06
KCNC3	5.32834	1.48608	4.64564e-14	0.00224909
NPB	4.51703	1.48378	1.95972e-08	0.00532695
MARCKSL1	10.4157	1.48318	0	7.06034e-07
LRRC3	5.58125	1.47884	2.68532e-16	0.00261239
EML6	5.22277	1.47807	1.00743e-12	0.00918911
SPAG4	5.115	1.47782	3.38966e-12	0.00348132
PC	9.82394	1.47442	1.06998e-306	8.85125e-07
SLC25A29	7.45607	1.47319	3.17983e-59	1.63836e-05
RALGAPA2	9.09767	1.4697	1.15372e-163	3.68086e-05
PRPS1P2	4.44764	1.46628	1.02267e-07	0.00644717
WDTC1	8.86018	1.46626	6.93943e-146	7.56131e-06
SYNJ1	7.90184	1.4653	9.60559e-79	1.0804e-05
LZTFL1	8.29894	1.465	7.20807e-102	4.42297e-06
SLC17A7	4.03314	1.46492	6.06622e-06	0.0231856
ZNF547	5.8337	1.45997	1.20727e-17	0.0044511
FGG	6.99192	1.45972	4.14898e-38	0.000670044
SWT1	6.4047	1.45882	1.27848e-28	1.8299e-05
C17orf67	6.59644	1.45682	1.48178e-32	4.24059e-05
INPP5F	9.18261	1.45672	5.24649e-196	2.02917e-06
VAT1	12.0442	1.45618	0	2.54116e-08
TPST2	7.36339	1.44776	8.1279e-53	7.46324e-05
GUK1	9.62798	1.44224	4.47063e-243	5.80997e-06
LSMEM1	5.11648	1.44004	2.51508e-11	0.0104604
FANK1	4.88164	1.43946	2.06366e-09	0.021123
TCAP	4.08308	1.4386	5.56992e-06	0.03079
HSPA1B	10.4545	1.43639	4.75506e-250	2.40955e-05
SYCP2	5.87843	1.4329	3.88593e-18	0.00274391
PNPLA2	10.1022	1.42986	1.99447e-288	5.40768e-06
SLC2A12	5.58913	1.42914	1.26306e-09	0.0353118
NXF1	10.0036	1.42767	7.55E-311	1.30454e-06
RNF39	4.6237	1.42492	2.35007e-08	0.00391472
TNFRSF19	4.76701	1.42491	3.42765e-09	0.000439348
ATP2A1	5.60074	1.42036	2.29285e-15	0.00185911
TEX2	9.74229	1.41802	7.61728e-249	5.28893e-06
FZD4	7.79499	1.4148	2.13783e-69	2.13661e-06
GABARAPL1	8.48094	1.41359	2.10031e-90	0.000150202
ZNF841	6.83442	1.41307	4.01241e-34	0.00048991
ACER2	6.58137	1.41067	2.8875e-30	6.44346e-05
RDH10	8.6562	1.40764	1.112e-116	1.55489e-05
BDH1	6.01073	1.40701	3.42407e-20	0.000307399
PRSS53	4.80988	1.40528	4.06953e-09	0.00213304
FKBP7	7.22662	1.4041	3.32152e-44	0.000226551
RAP2A	9.14689	1.40358	1.14494e-147	4.75354e-05
MXI1	7.88333	1.4023	7.32456e-71	1.60291e-05
FAM8A1	8.39537	1.39937	3.18468e-99	4.58863e-06
ATG4A	7.59097	1.39526	1.09748e-56	6.85279e-05
ZRSR2P1	5.95745	1.39424	3.02556e-19	0.000493052
KIAA0825	4.25975	1.39007	3.2481e-06	0.00341622
DNAJB4	9.3942	1.39002	1.03279e-203	1.97342e-06
ATP6V1A	10.6238	1.38801	0	7.45589e-07
RRBP1	12.2631	1.38776	0	2.03898e-08
CEP170B	10.3564	1.38116	0	4.12432e-07
HMGN5	5.56597	1.38042	3.00632e-14	0.00179069
PAIP2B	6.21298	1.37873	6.19801e-22	0.000848908
AP2A1	11.2008	1.37596	0	1.16528e-06
AHCYL2	8.73164	1.37582	4.13114e-114	2.77086e-05
SAP30L	9.25933	1.37335	1.13411e-175	6.77754e-06
ZNF117	4.94458	1.37126	2.21025e-09	0.000429171
CRAT	9.65128	1.36985	5.1996e-227	3.67592e-06
FAM210B	8.93242	1.3689	5.75128e-136	2.74217e-06
MLF1	8.0166	1.36838	2.80498e-69	0.000114379
IPMK	7.65452	1.36366	1.93961e-58	7.36339e-06
DCDC1	4.24272	1.36154	7.31165e-06	0.0150326
AC068282.1	4.32053	1.36133	3.89771e-06	0.0187452
YPEL5	9.83948	1.36103	2.66404e-222	1.19636e-05
GCAT	5.75657	1.35584	6.6517e-16	0.000202413
CXorf40A	7.04092	1.35256	2.07724e-36	0.000382616
LAP3	9.78778	1.35209	7.68241e-255	1.81585e-07
LMBRD2	7.45225	1.35157	3.06376e-48	0.000126354
LTB4R	7.6892	1.34961	1.72142e-56	7.79109e-05
HIST3H2A	5.97964	1.34794	2.87381e-18	0.000482949
FAM89B	8.61175	1.34346	9.49975e-96	9.18944e-05
AK9	5.57656	1.34122	8.16113e-14	0.000171642
KCNAB1	4.54894	1.34074	3.35796e-07	0.00321441
ZNF789	5.73585	1.33995	2.73078e-15	0.000646348
WNT9A	4.34804	1.33965	4.15306e-06	0.00163535
MEGF9	10.0412	1.33695	3.77596e-267	2.46219e-06
CD14	5.34334	1.33573	5.37973e-12	6.71972e-06
CCDC126	6.12831	1.33557	8.74875e-20	0.000550468
AC115618.2	6.87896	1.33373	6.32292e-33	6.53993e-05
SAP130	9.82234	1.33216	2.6978e-207	1.01288e-05
PMM1	7.9778	1.33	5.14323e-64	0.000155023
SELENOK	7.53246	1.32642	3.39015e-48	0.000216543
ACOT7	10.1157	1.32638	4.76447e-199	2.40291e-05
ASMTL	9.11739	1.3251	5.48898e-148	1.18127e-05
HABP4	8.92909	1.32473	7.23181e-134	7.78679e-06
DEDD2	9.87517	1.32367	6.79067e-251	1.50476e-06
TOR1B	9.26797	1.3236	1.59093e-164	7.99109e-06
MLEC	13.0169	1.32297	0	1.49612e-09
ATP6V1H	9.05352	1.32274	1.70103e-147	1.85471e-06
EFCAB6	4.01018	1.31866	5.87809e-05	0.000998395
ATP6V1C2	4.29801	1.31654	9.76724e-06	0.00167138
PDP1	8.23465	1.31445	2.08536e-68	0.000216583
SLC22A4	6.42414	1.31206	2.89335e-23	0.00032899
MAP6D1	6.33489	1.30246	5.05672e-21	0.00142313
PCYOX1	11.6205	1.30129	0	3.41974e-07
PELI1	6.48862	1.30113	5.27416e-23	0.00126862
OAT	10.3051	1.30022	5.18384e-284	3.64406e-06
CLP1	8.39126	1.29855	5.90158e-84	2.5094e-05
TMEM59	9.76795	1.29716	4.66914e-201	8.12109e-06
FAM241A	7.22721	1.29586	1.82668e-37	0.000336616
AD000671.1	7.88672	1.29585	3.49177e-61	1.71348e-05
EGLN3	6.6317	1.29535	8.99786e-25	0.00131991
RSRP1	8.50623	1.29382	5.70926e-71	0.000313702
LTB4R2	5.742	1.29327	6.63235e-14	0.00445387
GMCL1	8.85758	1.29062	1.25863e-113	9.04986e-06
FAM174A	7.04888	1.29051	1.94264e-34	8.31579e-05
CES1	8.27839	1.29049	2.28858e-77	2.2306e-05
CARD14	4.88116	1.28977	4.7592e-08	0.00371487
AMIGO3	5.7372	1.2888	4.51099e-14	0.00183857
SLC9A5	5.90611	1.2873	1.65203e-15	0.00339971
ZBTB46	5.81491	1.28622	6.06296e-15	0.00047147
NARF	9.23507	1.28559	2.77154e-134	4.85419e-05
ANKRD13A	9.05178	1.28541	3.70799e-132	1.9148e-05
PAQR6	5.5028	1.28486	4.9949e-12	0.00301145
KLF9	5.79148	1.28482	9.13191e-15	5.14043e-05
OSR2	5.71312	1.28437	8.55592e-14	0.00295206
CAPN5	7.85377	1.28395	7.7962e-55	0.000219927
CLDN15	7.58914	1.28369	6.5227e-39	0.00101404
GABRE	8.18449	1.28199	3.08161e-67	0.000187955
MICALL2	7.99508	1.27642	1.08557e-63	1.43858e-05
NAAA	8.17481	1.27548	1.33374e-64	0.000233468
EN2	4.41484	1.27497	8.03312e-06	0.0133161
LINC01089	6.00322	1.27364	1.07333e-16	0.000365819
FBXO32	5.83851	1.27316	7.54202e-15	0.000848202
SLC27A1	6.73786	1.27254	2.22077e-25	0.00137253
MIR22HG	7.81443	1.27145	5.03543e-48	0.000475461
KIF20A	10.7249	1.26871	6.7154e-211	1.63272e-05
CCDC40	7.07071	1.26743	1.18576e-31	0.000711271
TP53INP1	7.78239	1.26687	3.84909e-51	0.00019505
BLVRB	11.0209	1.26367	0	1.05562e-06
HSPA4L	9.83476	1.26255	9.0045e-209	6.53395e-06
MAP1LC3B	10.5384	1.26228	7.49159e-289	3.16077e-06
STK17B	8.47872	1.26178	8.47766e-83	4.59531e-05
UBOX5	7.24557	1.26087	3.90145e-38	8.26005e-06
POLR2J4	6.44391	1.25945	4.03767e-21	0.00147168
TRIM52	6.28568	1.25577	2.17442e-19	0.00085131
CAPS	5.23608	1.25558	1.333e-09	0.00577829
TMEM231	7.76079	1.25408	3.59503e-52	6.00084e-05
RNASET2	7.2397	1.25252	9.40216e-37	7.38886e-05
DGKE	8.39525	1.2524	3.16417e-77	5.34471e-05
RNF181	9.16417	1.25183	1.17676e-127	2.89879e-05
KIAA1324	5.52018	1.24921	1.08293e-11	0.00118298
MAPKAPK2	10.4763	1.24907	1.87644e-247	1.16342e-05
FBXL20	7.81974	1.24893	1.15769e-53	5.5757e-05
FOXO1	7.29384	1.24823	2.21422e-37	0.000185611
STAG3	5.14322	1.24129	5.26561e-09	0.00294505
LPCAT2	8.22544	1.24081	1.03589e-69	1.29718e-05
ZZEF1	10.9274	1.23632	4.18269e-282	7.88776e-06
MEX3D	8.24551	1.236	6.25844e-68	6.01791e-05
SLC25A28	8.21522	1.23572	1.63659e-68	1.82618e-05
ARHGAP33	7.2889	1.23372	1.22863e-37	2.50435e-05
IQGAP3	10.3339	1.23274	2.06855e-295	6.80534e-07
HSD17B14	6.63636	1.23262	2.74305e-22	0.0017458
NLGN3	4.94191	1.23022	8.47442e-08	0.00472022
VAMP3	10.2697	1.22849	1.04229e-199	8.51869e-06
SSBP3	8.10251	1.22759	2.72839e-60	0.000123288
IMPA2	9.21246	1.22562	7.21718e-114	6.98501e-05
CD160	4.25605	1.22526	6.08011e-05	0.029691
TARSL2	8.27728	1.22522	6.51278e-64	0.000242812
CCDC146	4.79697	1.22341	5.11442e-07	0.00669976
CNNM2	7.99404	1.22308	4.29138e-56	0.000116999
TBX2	6.78499	1.2217	3.84558e-26	9.75296e-06
PLCD1	6.4198	1.22136	4.94177e-20	0.000489951
TMEM38B	8.36107	1.22086	2.38566e-73	2.621e-05
MIA3	10.0458	1.22037	1.3459e-151	4.79319e-05
LONRF1	7.74964	1.2192	1.48088e-47	0.000136277
BNIP3L	10.2195	1.2176	4.0211e-177	3.67132e-05
NAPA	10.2048	1.21618	3.30594e-268	3.37234e-07
ING2	7.61059	1.2151	2.04365e-44	4.99031e-05
CRAMP1	9.57269	1.21384	1.99723e-168	5.41301e-06
EDA	4.28092	1.21139	7.61357e-05	0.040999
MUC20	8.09459	1.21097	1.8259e-60	3.85728e-05
SLC25A42	5.31655	1.2094	1.92471e-09	0.00126343
ARRDC4	5.74021	1.20751	9.40675e-13	0.000209546
ROGDI	7.39984	1.20584	1.69559e-36	0.000358044
RTL8C	10.0049	1.20522	9.026e-218	2.44665e-06
PHF13	8.45183	1.20501	7.35865e-59	0.000521531
LRP2BP	4.47946	1.20391	1.07941e-05	0.00717371
POU5F1	4.08489	1.20293	0.000216875	0.0276412
FBXO10	7.84423	1.20285	1.16062e-51	1.26904e-05
TOM1L2	9.49173	1.20269	1.6403e-162	7.9389e-07
SLC6A16	5.55233	1.19932	4.34703e-11	1.63664e-06
VPS26B	9.62119	1.19877	1.60616e-128	3.28713e-05
GNAI2	10.0727	1.19667	3.50027e-162	3.02763e-05
KIAA2013	9.77985	1.19632	4.43219e-184	6.32164e-06
DHRS1	6.77071	1.19479	1.26581e-24	9.81048e-05
MCOLN1	7.39003	1.19066	9.87167e-36	0.00029413
CORO7-PAM16	8.4062	1.18978	1.16758e-71	2.71735e-05
TPMT	8.40471	1.18972	2.66531e-64	0.000231132
ZNF367	9.1014	1.18657	2.29538e-117	1.08043e-05
KLHL15	7.93459	1.18628	1.91035e-41	0.000695308
RAB43	9.60086	1.18183	1.49724e-164	2.85013e-06
BMP6	6.42107	1.17997	3.09484e-19	8.94978e-05
IGF2R	11.4281	1.17918	0	7.71399e-07
WDR19	8.08459	1.17896	1.91624e-57	2.81874e-05
CYLD	9.40937	1.1783	3.80368e-143	5.74143e-06
TBC1D16	9.23857	1.17599	5.01114e-121	2.48833e-05
DCAF11	9.22704	1.17526	6.40223e-114	5.482e-05
CPD	11.8694	1.17495	3.92e-251	4.75108e-06
SBF1	10.4734	1.17212	5.71199e-251	5.10354e-06
CYP27B1	4.66163	1.16995	7.14512e-06	0.0137425
NEK10	4.4655	1.16826	3.53296e-05	0.0141502
ZNF703	7.79158	1.1668	8.9361e-45	0.000192959
TSHZ1	7.9279	1.16521	5.87835e-49	0.000153811
CDH24	7.40338	1.16486	2.73073e-27	0.00233018
ADCY9	9.34893	1.1646	3.38862e-130	1.79062e-05
GRN	10.872	1.16445	0	1.96372e-06
FURIN	10.3599	1.1629	1.68304e-246	2.4579e-06
RSU1	10.5695	1.16199	4.65758e-255	6.22453e-06
AL034380.1	4.14663	1.16133	0.000296554	0.0259581
C20orf24	11.254	1.15853	0	7.72824e-07
SLC2A8	7.38056	1.15848	2.19623e-34	0.000172767
ZNF460	6.7299	1.15612	1.35006e-20	0.00222065
SARAF	11.0432	1.15297	0	3.09531e-07
NIPSNAP3A	7.99579	1.15262	1.82318e-50	0.000129066
ADAM15	10.0801	1.15259	1.33249e-182	1.5929e-05
BBS12	6.28793	1.15224	6.5469e-16	0.00320748
FAM117B	8.55744	1.15073	6.83762e-72	8.13231e-05
BAG3	11.2298	1.15056	2.882e-308	5.51918e-06
SERTAD3	9.33741	1.15017	2.22161e-105	5.09365e-05
NRGN	6.48336	1.1472	7.90974e-19	8.39045e-05
UBN2	9.09131	1.14595	1.30115e-101	4.48849e-05
C20orf27	10.5877	1.14391	3.98483e-294	8.99464e-07
GNB3	5.30153	1.14368	2.10806e-08	0.00167481
ZBTB43	8.60885	1.14357	7.71034e-71	0.00012261
PSME2	10.498	1.14355	2.24834e-274	1.27441e-06
AC006978.1	5.057	1.14054	5.67542e-07	0.0294601
SMIM4	6.41382	1.14018	6.49433e-18	3.40052e-05
MICU1	10.1924	1.14011	1.77747e-165	2.47642e-05
EFHD1	4.87387	1.13959	2.75292e-06	0.0252994
PTPRK	9.50001	1.13844	1.47351e-136	1.07431e-05
GCNA	4.78193	1.1383	5.13233e-06	0.000940772
GOLGA2P7	7.94656	1.13733	2.79109e-46	0.000242117
VAMP1	7.69106	1.13697	1.02865e-41	2.06032e-05
SLC25A16	7.80508	1.13577	3.41125e-44	5.86812e-05
CDCA3	9.53318	1.13348	1.03512e-126	3.87176e-05
EVL	8.93579	1.13281	1.41052e-97	7.6701e-06
EIF4EBP2	10.37	1.13247	6.44935e-220	6.28227e-06
GNS	11.3634	1.12846	0	6.82304e-07
ESYT1	11.3748	1.1283	0	2.18008e-06
ARHGAP21	11.0197	1.12784	1.17365e-281	3.4579e-06
EIF2AK3	8.7064	1.12765	2.34041e-79	5.78194e-06
ACAT2	8.75784	1.12622	1.42072e-78	5.43424e-05
ORC1	9.68594	1.12609	4.13186e-119	7.45663e-05
STRIP2	7.5531	1.12546	6.60527e-37	6.7197e-05
LRIG1	7.83574	1.12521	2.03017e-41	0.000351739
TMTC2	7.06618	1.12506	3.85872e-24	0.00179542
SNX3	10.6539	1.12343	1.12048e-258	5.25326e-06
FKBP4	12.7178	1.12291	0	1.20759e-06
CDKN3	9.68568	1.12222	2.70113e-152	8.68823e-06
DAAM1	8.04219	1.12209	2.01015e-46	0.000365879
AL445524.1	6.5454	1.12068	1.34056e-18	0.000259914
RPUSD1	9.17628	1.11971	1.7665e-91	0.000119623
KLF11	7.44351	1.11861	4.27593e-33	0.00027205
PPM1D	9.07498	1.1181	3.27121e-91	0.000100711
SUSD6	7.91499	1.11767	4.22075e-47	6.02073e-06
FGA	7.69248	1.11673	3.47348e-35	0.000825295
MYH10	11.6163	1.11673	0	2.1163e-06
ANKRD37	4.83956	1.11603	4.46001e-06	0.00433767
SLC17A5	7.53637	1.11577	1.07845e-32	0.000804405
LIN52	7.09981	1.1155	3.93879e-26	0.000478257
ZNF331	9.30126	1.11491	2.70603e-115	2.18627e-05
DOCK4	8.90577	1.11481	1.04097e-91	1.66199e-05
ERO1B	7.36614	1.11468	1.2326e-31	0.000192638
AP000317.1	8.7259	1.11393	1.21782e-69	0.000151556
AL683813.1	4.03432	1.11309	0.00105888	0.0304228
NBL1	8.95151	1.11253	5.245e-84	9.82722e-05
MYLIP	7.02006	1.11118	1.32928e-23	0.00104256
BOLA2	5.41519	1.11072	1.05446e-08	0.00399661
HSPA12A	9.46002	1.11059	5.68832e-113	4.32092e-05
DCXR	8.98516	1.10966	3.29168e-93	2.94444e-05
PANX2	7.37811	1.10899	3.91668e-26	0.00215497
ZNF461	7.19825	1.10874	1.201e-23	0.00235954
HIST1H2AC	7.97825	1.10814	1.85355e-44	0.00031731
AACS	9.23589	1.10775	3.71049e-98	7.50807e-05
PINK1	7.5856	1.10562	6.87281e-37	2.10904e-05
RTL8B	6.99918	1.10534	6.56035e-25	7.77196e-05
PRDX6	11.9467	1.1035	0	8.01962e-09
OTUD3	7.74536	1.10294	1.28445e-39	0.000120217
MYCBP	8.97985	1.10263	5.66321e-93	2.6422e-05
GSTM3	6.67699	1.10147	8.64445e-20	0.000123016
ATXN1	7.84632	1.09831	1.2441e-42	5.73269e-05
GOLGA6L5P	5.86695	1.09816	1.39882e-11	3.16949e-05
ZNF530	6.88336	1.09804	2.87005e-21	0.00143224
TAF13	7.12636	1.09704	1.76321e-22	0.00245448
BMT2	7.85889	1.09681	1.72582e-42	9.01118e-05
GBX2	5.47267	1.09546	9.58817e-09	0.00330046
HERC1	10.8657	1.09493	2.62259e-200	1.805e-05
OS9	11.4268	1.09333	0	2.73355e-06
GPD1L	9.44866	1.09249	6.56294e-94	0.000133147
PIK3R3	6.34979	1.09178	3.10666e-13	0.00937783
PCSK7	9.02528	1.09178	1.29658e-94	1.83812e-05
CYB5R1	7.9584	1.08943	1.63833e-44	0.000101249
SLC39A6	10.6138	1.08916	9.14126e-263	1.3143e-06
HTRA2	8.35931	1.08817	1.6937e-56	0.000133318
ANG	4.7817	1.08787	1.72029e-05	0.0162841
GARNL3	6.46047	1.0877	2.78661e-16	0.00145285
SEMA6C	5.67453	1.08319	1.06312e-09	0.00399898
PITPNM3	6.01529	1.08163	3.4308e-12	0.000922656
TSPAN9	8.59772	1.08106	2.45257e-63	0.000152879
MUT	8.28675	1.08106	6.83481e-53	0.000190401
EXOC8	9.20784	1.08064	2.18662e-96	5.84703e-05
AC008443.1	6.09407	1.08024	8.27004e-13	0.00222783
PEBP1	11.6366	1.0796	1.20079e-230	6.571e-06
TSPAN7	5.47853	1.07927	1.26091e-08	0.00081543
STX5	8.93789	1.07896	1.63259e-84	4.7971e-05
ZFC3H1	10.2759	1.07853	1.16219e-175	8.11834e-06
MBOAT7	10.8789	1.07753	1.08548e-259	3.63568e-06
CETN2	9.53705	1.07658	2.09466e-129	5.15459e-06
NPC2	9.56884	1.07518	1.99537e-124	2.10624e-05
TESK1	8.50848	1.07452	1.0346e-61	8.31958e-05
IQCG	6.35652	1.07393	8.00732e-15	0.0012397
DNAH1	5.89144	1.07381	7.13931e-11	0.00751405
HDGFL2	9.97262	1.07362	8.1742e-164	8.35795e-06
ACADSB	9.13406	1.07297	4.86642e-96	2.32508e-05
CRELD2	8.30283	1.0717	8.91673e-52	0.00026335
NDRG1	10.3632	1.07025	1.66691e-201	7.43167e-06
PLA2G15	7.3381	1.0685	1.01302e-26	0.000899759
COQ8A	8.83784	1.06808	2.36179e-72	0.000161856
NRIP3	5.19383	1.06803	4.438e-07	0.000720521
NOMO3	7.11585	1.06781	2.86011e-25	1.58252e-06
ALG14	7.00468	1.06634	2.82901e-23	3.01338e-05
GABARAP	10.8418	1.06509	5.93908e-151	2.59311e-05
MFSD1	9.11741	1.06506	2.64696e-88	6.85195e-05
CCSAP	8.88606	1.06168	7.03979e-78	6.687e-05
NLRC3	4.37549	1.06059	0.000450817	0.0011547
ZFYVE1	8.00688	1.06004	1.38079e-43	0.000105538
GFM2	9.92286	1.05939	9.00098e-113	6.79531e-05
PRKCD	8.3738	1.05852	9.13913e-56	3.48413e-05
SHQ1	9.31845	1.05817	9.54999e-110	3.59621e-06
KIZ	7.63993	1.05797	1.94998e-33	0.000346479
PLOD3	9.87036	1.05794	2.05471e-130	2.42828e-05
CA5B	6.85418	1.05773	1.14673e-19	0.00129795
KDM3A	10.1351	1.05729	8.64471e-184	2.84791e-06
TBC1D13	9.07902	1.05693	4.13616e-91	1.92638e-05
P3H1	8.95598	1.05678	5.37175e-85	1.63359e-05
ATP6V1D	9.54103	1.05622	4.99435e-125	6.46741e-06
P2RY6	7.85007	1.05405	5.05171e-33	0.000980744
CHP1	11.7323	1.05333	1.95597e-281	2.73094e-06
GPC2	4.23906	1.05304	0.000894622	0.000778092
SEL1L	11.4018	1.05226	0	4.6951e-07
TALDO1	12.1109	1.05216	0	5.53283e-07
SEPT6	8.82251	1.05171	2.11292e-78	2.85787e-06
EHBP1L1	10.8648	1.04895	3.20098e-241	7.47825e-06
MBOAT2	9.36431	1.04803	7.2258e-109	1.01586e-05
RB1CC1	10.9784	1.04653	0	7.75354e-08
ACSL1	8.9321	1.04579	5.43018e-83	5.17654e-06
ARID5A	6.83956	1.04348	2.25083e-19	0.000751822
SLC9A3R1	9.9456	1.0431	1.53788e-153	7.04182e-06
TRIM24	9.16667	1.04068	6.21849e-96	4.24433e-06
IFNGR1	8.62007	1.03923	4.83465e-64	7.05207e-06
TAPBPL	5.92613	1.03856	7.39891e-11	4.62746e-05
NQO2	9.60169	1.03829	2.90239e-125	7.07182e-06
PIK3R1	8.8925	1.03816	4.2814e-78	2.42844e-05
CENPT	8.26316	1.03799	1.84456e-42	0.000744486
C9orf78	10.0294	1.03624	2.54155e-170	6.20414e-07
HADH	8.87645	1.03589	3.4695e-70	0.000137342
NTAN1	8.67836	1.03493	4.9943e-66	5.04657e-06
ARHGAP39	9.32646	1.03458	5.43566e-97	3.97757e-05
QSOX1	10.5771	1.03233	3.79698e-214	5.0664e-06
HIST1H1C	7.69819	1.03119	1.66974e-32	0.000481045
ADAM12	6.12355	1.03112	3.53942e-11	0.00800934
ASS1	7.43045	1.03108	1.16264e-28	8.971e-05
DOCK11	7.83162	1.03018	7.30324e-38	1.00422e-05
CBLB	8.22208	1.02986	1.34702e-47	6.09428e-05
MED31	5.94272	1.02907	1.21488e-10	0.00116539
HSPB1	12.4778	1.02817	0	8.89951e-08
ZFAND2A	8.11637	1.02738	3.12665e-43	0.000168867
MIB2	7.58464	1.02714	9.90065e-32	4.72315e-05
ASF1A	8.82346	1.02562	1.05859e-74	1.41186e-06
TSEN34	10.4066	1.02542	2.02806e-165	2.02383e-05
MAP3K3	9.00163	1.02505	5.13971e-72	0.000153326
ABHD11	7.38095	1.02429	1.22835e-26	0.000408789
DNAH7	5.09553	1.02097	7.71383e-06	0.039167
FAM117A	5.56408	1.01957	5.07247e-08	0.00827351
INPP5D	4.84051	1.01694	4.67641e-05	0.00719303
CTDP1	9.38362	1.01688	3.18742e-72	0.000278088
PIP5K1C	9.24263	1.01675	9.76038e-94	1.93236e-05
CBR3	6.35171	1.01596	9.1797e-14	0.000222398
ANKDD1A	8.20731	1.0133	4.48206e-45	0.000128287
PHLPP1	8.78265	1.01312	1.42873e-69	2.44754e-05
SGTB	8.99215	1.01267	2.94793e-79	2.0737e-05
ZCCHC14	9.34017	1.01258	1.3428e-98	1.54991e-05
IER5	10.4786	1.01201	6.68489e-213	1.45493e-06
CEP162	6.95709	1.01096	4.24536e-20	0.000281281
CYP26A1	6.52991	1.01005	3.38868e-15	0.000493751
FARP2	8.77314	1.00969	1.63141e-67	4.78856e-05
NEIL1	4.49983	1.0086	0.000317073	0.0107864
STX12	8.35873	1.00838	4.81516e-44	0.000459506
PNPLA8	8.63015	1.00678	6.00839e-55	0.000264597
HSPA12B	6.00439	1.00671	9.9217e-11	0.00065133
KIAA1024	5.23406	1.00656	1.76563e-06	0.00111819
ASF1B	9.23497	1.00644	8.15631e-95	7.41225e-07
ZFP3	6.55721	1.00632	3.32413e-15	0.00100438
PIMREG	9.38634	1.00578	1.97979e-88	7.29548e-05
TAB3	9.23221	1.00573	1.65318e-80	0.000102705
FBXO48	5.85725	1.00547	1.04796e-08	0.0210964
HSPH1	12.533	1.00474	0	2.089e-07
RNF122	6.24755	1.00468	2.23532e-12	0.00185133
AL133284.1	4.02411	1.00156	0.00380546	0.0001255
AC006001.3	5.29112	1.00097	1.41824e-06	0.0127547
CCR7	4.98079	1.00072	1.92341e-05	0.0200794
PTDSS1	11.283	0.99925	0	5.92207e-07
VCPIP1	9.77729	0.998874	3.41229e-131	4.05664e-06
DNAH12	4.02515	0.99877	0.00397584	0.0417092
NOP9	9.69288	0.998493	1.20688e-77	0.000178917
TM2D2	10.0044	0.997782	4.49404e-151	3.06886e-06
RMND5A	10.1599	0.996983	3.55341e-124	3.43965e-05
CDADC1	6.28505	0.996743	1.76986e-12	0.000800682
CEP131	8.62683	0.996654	2.02111e-58	2.95542e-05
CLTB	9.77523	0.995749	5.31063e-100	7.69919e-05
TOM1	7.55787	0.994455	1.31763e-29	4.27488e-06
AGBL3	4.37344	0.993555	0.00122598	0.007754
PQLC1	7.8902	0.993108	7.86065e-35	0.000242066
CFAP20	9.26918	0.99266	3.24545e-82	8.3608e-05
MBTD1	8.73319	0.992349	7.88878e-63	9.58996e-06
RELL1	7.74367	0.991893	3.37299e-33	1.57628e-05
LYST	8.6371	0.991869	4.56985e-40	0.000573487
NOMO1	9.85801	0.991103	8.68281e-121	1.74084e-05
NEK2	9.91117	0.990777	2.91919e-133	1.12057e-05
SIRT2	8.89504	0.990776	9.02078e-73	2.64407e-06
WIPI2	9.9294	0.990377	4.83307e-141	4.37244e-06
CYB5R3	10.2601	0.990228	4.69901e-182	3.5891e-07
MYO9B	10.7761	0.989773	4.71212e-220	5.13093e-06
BBS9	7.33748	0.989573	4.63734e-23	0.00114043
ATOX1	8.38891	0.98944	2.07529e-48	0.00011704
SIX4	7.84603	0.988917	1.36371e-34	9.13498e-05
C1orf52	7.73048	0.98891	5.63933e-32	0.000132268
NT5DC2	9.94984	0.988484	5.98233e-149	3.35648e-09
SKP1	11.7706	0.988251	0	2.84145e-06
NPIPB14P	5.54848	0.988119	1.49684e-07	0.00213244
HSPA14	9.89278	0.986452	3.64862e-110	5.32366e-05
USP30	7.65277	0.986025	1.10584e-28	0.000658527
CIB1	10.555	0.983871	2.89107e-207	2.79894e-06
CPEB4	9.73585	0.983858	2.91966e-124	3.50915e-06
ZER1	9.20555	0.982998	5.00355e-79	9.48208e-05
LRRIQ1	5.78601	0.982381	3.65849e-07	0.0385538
KIF21B	7.98879	0.981738	3.52522e-37	0.000136792
SKA2	10.7134	0.98173	1.63452e-221	3.51325e-06
KDM1B	9.26046	0.981038	3.80302e-91	2.0404e-06
ATP11B	9.55881	0.979877	5.4851e-66	0.000333732
GNB1L	7.30511	0.979352	2.6751e-24	2.39598e-05
PDCD4	8.85195	0.979284	5.25856e-69	3.75266e-06
ZNF529-AS1	4.1203	0.978936	0.00419262	0.0362506
JMJD6	10.0014	0.978801	9.50216e-144	4.38902e-06
NID2	6.15676	0.978595	6.49529e-11	0.00313192
PRKAR2B	7.68562	0.977975	7.61186e-29	0.000577283
GMDS	7.24826	0.977773	3.14996e-23	7.42412e-05
ACOX1	9.89821	0.976914	3.06987e-129	1.36557e-05
MYH3	5.68616	0.975591	3.2035e-08	0.00011521
DNAJC3	9.93377	0.975183	1.05239e-127	1.31418e-05
CPNE3	11.2844	0.974867	0	1.12816e-06
DDX39A	10.6465	0.974788	4.95371e-194	8.33833e-06
CALM3	12.6855	0.974774	0	1.17276e-06
ABHD3	8.41948	0.974241	4.04513e-49	2.42861e-05
ATP7A	9.0817	0.973284	6.59369e-77	3.01288e-05
USP49	7.10106	0.972979	3.96981e-20	0.000671803
ARRDC3	9.59428	0.972048	2.7828e-75	0.000207834
CASP3	9.03662	0.971138	6.6491e-67	0.000175865
STAT2	8.55388	0.971064	9.99142e-53	5.03114e-05
ATP1B3	10.8956	0.970252	4.27735e-260	8.32003e-07
SLC31A1	10.2163	0.969909	2.17822e-114	5.76396e-05
DYRK3	7.82859	0.969288	6.8701e-26	0.00164735
SMAP2	8.17885	0.968583	7.37881e-41	0.000113986
TCF19	8.88695	0.968284	9.77514e-68	2.62279e-05
IKZF5	8.02437	0.968168	1.53481e-28	0.00214126
A1BG	4.63969	0.967148	0.000358897	0.0137854
INCENP	10.9965	0.966876	2.27794e-246	2.97381e-06
CTSD	11.7516	0.966363	0	7.22613e-07
OSTF1	7.5118	0.966283	7.22084e-27	4.32754e-05
MAX	9.69746	0.965582	1.24937e-114	6.28129e-06
SAR1B	9.03956	0.965271	5.16085e-74	2.8926e-05
LCORL	7.61198	0.964789	7.93931e-26	0.00107349
HSBP1	10.8778	0.964773	5.85796e-153	2.79978e-05
ZNF510	8.20638	0.963798	1.38732e-41	6.3259e-05
NAPB	7.55623	0.963727	1.28011e-27	3.32376e-05
TMEM91	9.74824	0.963278	1.05768e-77	8.52547e-05
MIPEP	8.67753	0.962453	3.59556e-53	0.000167458
PDHA1	11.085	0.9612	1.11123e-194	1.38323e-05
FGB	7.73049	0.960376	1.26121e-26	0.00146269
OPN3	8.42069	0.960287	3.91223e-48	6.38252e-06
PCCA	7.6986	0.960234	6.26461e-29	0.000387208
RCAN1	7.67245	0.959837	1.14296e-29	3.54096e-05
ZCCHC2	8.65984	0.959518	7.0116e-55	4.9322e-05
MSRB1	8.65722	0.959364	5.15224e-56	7.54178e-06
C4orf46	8.97909	0.958041	1.82323e-56	0.000391164
DGCR6	5.94998	0.95734	2.38095e-09	0.00137854
GRK6	9.35405	0.957306	4.30042e-89	2.06366e-05
ANKRD9	7.10302	0.95596	5.58459e-20	0.000115906
ADAMTS7	6.82171	0.955072	7.59177e-16	0.00194618
RECQL4	9.96938	0.95505	1.59678e-124	1.54809e-05
RNF24	8.21142	0.954584	4.27301e-38	0.000459458
ACVR2A	7.32979	0.954123	4.69202e-19	0.00370659
SDCBP	11.08	0.953699	4.33787e-199	1.39798e-05
GNA11	9.29931	0.952683	9.52755e-80	6.4531e-05
TYMSOS	4.29029	0.951962	0.00297411	0.00411781
TMC4	4.15529	0.951842	0.00463701	0.0342735
RHOC	10.8995	0.950938	1.61736e-254	5.02619e-07
MEX3B	7.46981	0.950915	1.81301e-25	3.64179e-05
ZNF250	6.79273	0.950491	9.08787e-16	0.00083904
IQCK	8.13281	0.95007	1.87976e-38	8.62043e-05
MPC2	9.09325	0.949956	7.81062e-73	4.60429e-05
SLC35E1	9.55736	0.948332	6.19556e-82	0.000126671
CTR9	10.7068	0.947957	1.28918e-218	1.173e-06
F2	4.52973	0.947152	0.000675943	0.00127852
SYVN1	9.35425	0.947108	1.41306e-88	9.26695e-06
AKR1C1	10.2944	0.946297	2.55173e-104	4.92118e-05
GABARAPL2	9.42502	0.946002	6.50363e-61	0.000337783
RBM15	8.79504	0.945853	3.82556e-55	0.000183236
ATP6V0E1	10.2806	0.945763	7.15015e-101	4.69535e-05
GPAA1	10.6059	0.94562	7.36457e-170	1.39762e-05
PGRMC1	11.4329	0.944137	0	1.56758e-06
EPB41	8.80086	0.943931	7.13284e-62	4.19841e-06
FAM214B	7.34842	0.943908	2.80139e-22	0.000663821
GLUD1	11.3617	0.943816	9.63811e-136	1.91425e-05
NUDT16L1	7.96527	0.943615	1.53907e-33	0.000177533
BAG1	9.9789	0.943275	6.58045e-128	1.15582e-05
GDF11	7.67682	0.942672	2.16243e-28	0.000130501
ASB3	8.25333	0.940936	2.49464e-40	0.000127456
RTF1	10.2432	0.940075	1.52879e-159	1.28174e-06
RHOU	8.32575	0.939554	2.44154e-42	0.000124017
KMT2C	10.6055	0.938954	8.84006e-134	3.08044e-05
PLEKHF1	6.6025	0.938083	1.65067e-13	0.00163988
EMC3	9.56887	0.937484	6.39224e-88	6.97632e-05
EIF2B1	9.89606	0.937131	1.03458e-117	1.5194e-05
RMC1	8.3455	0.936588	9.92354e-36	0.000931387
KLHL7	8.75405	0.93639	1.97335e-58	1.64903e-05
GUCD1	9.73508	0.936074	2.40274e-87	5.24649e-05
MYBL2	11.5606	0.936062	1.14E-311	2.01874e-06
ZNF473	8.78777	0.935249	5.79364e-59	4.10421e-05
NUP50-AS1	4.65528	0.934653	0.000529242	0.0196454
CCDC65	5.6506	0.933501	4.33954e-07	0.0192865
CORO1A	5.62768	0.933313	2.13052e-07	0.0001668
ASB6	8.87941	0.933279	4.94705e-62	3.85656e-05
ZNF570	6.41147	0.931969	1.69558e-11	0.00481677
DEXI	8.53598	0.931908	4.49634e-48	6.2174e-05
LAMP1	10.9502	0.931593	1.58189e-260	4.12617e-08
HBP1	8.96237	0.93154	1.27857e-64	4.30496e-05
TOLLIP	9.34088	0.930496	2.45341e-80	5.34294e-05
WNK4	5.46631	0.930489	1.68145e-06	0.00650799
CAVIN4	4.62888	0.930453	0.000639496	0.0263117
RETREG2	9.89068	0.929945	4.76247e-113	2.48716e-05
PDE6D	8.16616	0.929275	3.25107e-37	0.000155089
SORT1	9.19097	0.928325	3.11191e-75	2.41626e-05
TACC3	11.135	0.928051	1.75559e-150	3.62306e-05
ATP11C	9.54652	0.927458	1.12878e-59	0.000168699
ZNF837	4.494	0.927458	0.00114654	0.0384604
FYN	6.20895	0.927396	4.4242e-10	0.00706163
SETD3	10.324	0.926968	2.50721e-142	1.25052e-05
INPP5A	8.60947	0.926751	1.72156e-49	9.58834e-05
TOX4	10.2064	0.926083	2.2205e-143	6.28158e-06
TSPAN13	7.72359	0.92549	2.05567e-26	0.000832008
HTT	10.7231	0.924908	2.30434e-189	4.37836e-06
IRF3	9.92908	0.924182	4.57872e-125	1.73424e-06
TPD52L1	8.77546	0.923704	1.52338e-57	2.39413e-05
BMP8B	7.37934	0.921889	1.78863e-20	0.0017377
CDH4	8.80208	0.921824	6.92023e-58	3.26053e-05
AAMP	10.8176	0.92124	2.64098e-226	4.4177e-07
RAB5C	11.923	0.921153	0	6.51005e-08
SPP1	10.6378	0.920565	3.12942e-167	9.58207e-06
CDK19	8.49169	0.919143	2.0371e-38	0.000719595
PBX3	8.43429	0.917857	6.87293e-44	3.26761e-05
SERINC5	6.78261	0.917635	5.372e-15	0.000117719
EHD4	9.34147	0.91646	9.40743e-79	3.70677e-05
SLC30A1	9.34119	0.915832	6.38239e-80	2.6564e-05
MPND	6.51852	0.915366	1.34734e-12	9.33255e-05
PGM2L1	9.16537	0.914658	1.35545e-68	8.82559e-05
MAPRE2	9.44791	0.914541	2.3684e-85	2.19043e-05
MIGA2	8.05906	0.914115	3.77624e-34	8.22257e-05
SESTD1	8.63438	0.913675	8.46669e-49	9.01008e-05
PTTG1	10.2596	0.913203	8.34737e-141	1.01339e-05
KLF16	9.55285	0.913183	1.18871e-78	9.92126e-05
ZNF761	8.83829	0.912146	3.18756e-57	6.40985e-05
ZNF75D	7.46658	0.912077	2.15416e-19	0.00328147
TCF7	7.72714	0.91169	1.74437e-22	0.0021395
CAB39L	5.7406	0.909817	2.4405e-07	0.00422952
CTNNBIP1	6.82934	0.90978	3.07311e-15	5.04986e-05
GK	6.67253	0.90899	7.86374e-14	5.98744e-05
RANBP9	8.87216	0.90882	1.00405e-53	0.000199048
RALBP1	10.645	0.908094	6.29846e-196	5.34321e-07
RPS6KA5	7.23724	0.90807	2.71437e-18	0.00231501
ZSWIM8	8.68135	0.907389	2.44326e-43	0.000558624
RNPC3	6.71278	0.906279	8.55283e-14	0.0006221
AHSA1	11.7881	0.906112	1.73368e-210	6.57915e-06
IDI1	9.47404	0.904725	8.19487e-77	7.83126e-05
NAALAD2	4.58424	0.904075	0.00128259	0.0289247
MFSD2A	5.58788	0.903425	1.40456e-06	0.0164522
ZNF394	7.92058	0.902534	6.9926e-31	8.61687e-06
NUDT16	8.33279	0.902393	1.3045e-39	6.51025e-05
C3orf58	8.68627	0.90202	2.90914e-45	0.000372788
PIGS	9.99446	0.901561	1.12846e-122	3.38294e-06
UROD	8.47367	0.900741	5.19521e-43	8.35849e-05
SLC25A33	7.32012	0.90053	1.44433e-20	0.000243657
KIDINS220	10.8889	0.899482	2.00307e-155	1.4497e-05
PRKY	7.26113	0.896585	4.75523e-19	0.000839583
APTR	6.44576	0.895336	4.07392e-11	0.00258463
VPS53	10.636	0.895192	7.57202e-97	0.000122881
CEP85L	6.11282	0.895066	6.07042e-09	0.00719276
AC021092.1	7.61884	0.894922	9.04039e-25	0.000108513
TFEB	6.25719	0.894604	5.81811e-10	0.0017823
CLEC16A	9.24165	0.893301	4.91607e-55	0.000417158
CSRNP2	8.58592	0.893217	6.63604e-45	0.000146789
ZNF823	6.25141	0.892228	5.54648e-10	0.00242303
IPO13	8.73111	0.891746	2.55607e-52	1.43309e-05
ATP6V0C	10.7714	0.891563	2.16356e-162	7.68804e-06
MCUB	8.28615	0.891362	4.27061e-35	0.000534549
HYOU1	11.0243	0.891316	1.3653e-178	1.08609e-05
SLC25A1	9.82609	0.891082	1.65556e-93	3.203e-05
SPRTN	8.65722	0.89104	8.9594e-48	5.30712e-05
CTSA	9.99494	0.8909	3.37077e-86	8.74333e-05
AL513165.1	5.57956	0.890863	1.90992e-06	0.00926085
ARL6IP1	12.3828	0.890032	4.3826e-274	7.83778e-06
PLEKHH2	5.84181	0.88996	9.69156e-08	0.000305943
MKI67	13.735	0.889106	0	9.6668e-07
FEM1C	8.77935	0.889003	4.6265e-54	2.90617e-06
INSR	7.92282	0.888875	2.22725e-29	0.000160262
SRR	6.48258	0.888308	1.06269e-11	8.68711e-05
SLC25A39	10.3528	0.88809	5.93441e-142	9.16815e-06
LAMTOR3	8.11265	0.887811	3.23252e-27	0.00161843
ELL	7.7171	0.886992	2.53448e-23	0.00138071
OSBPL8	10.748	0.886739	7.08145e-161	8.00457e-06
SYT13	8.73003	0.886197	1.67102e-50	8.34627e-05
DNPEP	9.29798	0.88618	4.21088e-76	1.39552e-06
YES1	10.586	0.885719	5.18614e-170	4.1433e-06
ZNF417	7.16407	0.885554	1.2982e-16	0.00221425
RP2	8.62824	0.885178	3.00844e-46	6.0283e-05
TFIP11	9.31696	0.88508	1.08447e-76	1.98041e-06
NDUFAF2	8.88287	0.884667	2.41873e-57	3.29728e-06
TBCD	10.9738	0.883997	2.46542e-180	1.1564e-05
PITRM1	11.1778	0.882974	7.29439e-258	8.81235e-07
ATP1A1	12.051	0.882253	3.18902e-137	2.32394e-05
TTYH3	11.2969	0.88025	8.01843e-230	4.31908e-06
MED26	6.71921	0.880194	2.74069e-13	0.000107178
DDX49	9.23665	0.879892	3.67907e-62	0.000111454
WDR83	6.34026	0.879683	4.3341e-10	0.00170275
MLF2	11.8348	0.879202	0	1.23105e-06
SERINC2	7.34452	0.879189	1.93948e-19	0.000730532
PER3	6.52754	0.878433	1.43056e-11	0.0012401
PSME1	10.1349	0.877591	1.34796e-112	3.02715e-05
GRK5	7.84089	0.877493	5.61425e-27	0.000259023
NCAPG2	11.0181	0.877236	1.40589e-142	2.24857e-05
ACOX3	7.61633	0.876649	5.47452e-22	0.0010845
TRIM11	9.09043	0.876567	8.53192e-56	0.000232403
TPRN	7.50909	0.875842	2.53465e-22	2.28978e-05
PSME4	11.6016	0.875469	0	6.82067e-07
BAHD1	8.59386	0.875314	5.33264e-41	0.000382851
PCMT1	9.79141	0.875096	2.61254e-93	3.14913e-05
SATB2	7.19831	0.875091	2.60102e-16	0.00297439
SEC24A	9.84633	0.87486	5.6027e-100	2.07074e-05
DHFR	11.7429	0.873281	0	1.49757e-06
RUSC1	9.22312	0.872895	9.67468e-68	3.65971e-05
UBFD1	11.1845	0.872753	1.57997e-169	1.5641e-05
GIT1	11.2448	0.872489	1.25464e-173	1.11616e-05
BEND6	4.99811	0.871458	0.000209105	0.000404164
TEX261	11.195	0.871073	7.30985e-196	1.08406e-05
DBI	10.4176	0.870662	8.84466e-139	7.81712e-06
SKI	9.98695	0.870399	6.05185e-112	7.46738e-06
TRNAU1AP	7.48936	0.869983	1.68264e-21	0.000132898
WASF1	8.19679	0.869779	1.98127e-27	0.00181448
ZMYND8	9.73144	0.869598	4.06179e-80	7.6034e-05
TICRR	10.0818	0.868332	2.95649e-112	1.83822e-05
GRHL1	5.85169	0.867993	2.64642e-07	0.00632479
STMN1	11.1578	0.867829	6.46302e-239	1.46495e-06
LIN54	9.01092	0.867262	3.34097e-57	7.21511e-05
GDAP2	8.22159	0.867221	3.50933e-27	0.00137967
ATG2B	9.98158	0.866736	1.55036e-94	4.06825e-05
UBL5	9.41093	0.866269	2.29121e-53	0.000459464
ADRM1	10.7917	0.865876	1.09593e-163	9.28769e-06
NOMO2	7.83023	0.865687	5.68066e-27	1.18743e-05
ZNF587	8.74251	0.865634	1.77299e-48	8.99283e-05
FAM53B	9.21095	0.865335	1.61756e-67	9.63533e-06
SCFD2	7.94187	0.864752	5.48443e-28	0.000223221
SCYL1	9.9822	0.86474	8.5326e-100	3.43242e-05
DDHD1	8.95489	0.864546	2.79302e-46	0.000469563
TUBGCP6	8.25524	0.863611	1.25754e-33	0.00030542
SRGAP2B	6.89743	0.863472	4.70498e-14	0.000894304
ZHX1	9.74011	0.862902	9.82521e-88	4.35942e-05
NECTIN2	10.7123	0.861663	1.99725e-156	6.95596e-06
MARK4	8.16914	0.860537	8.56074e-18	0.00402654
PPP2R5C	10.7179	0.859351	7.71595e-167	5.24708e-06
VPS11	8.04347	0.859239	1.26838e-28	0.000630682
HES4	7.10937	0.858013	2.8747e-16	0.000217875
LONRF3	7.74349	0.857679	3.22144e-23	0.00104861
CDH23	5.04914	0.857491	0.000222055	0.00752379
SNX29	7.74554	0.85715	9.20573e-24	0.000702292
DGKZ	10.0588	0.855765	4.10372e-66	0.000113449
FAM126A	9.52641	0.854765	3.48747e-71	8.27973e-05
TMCO1	10.5155	0.854638	1.70343e-143	9.69337e-06
ATAD3B	4.81976	0.854587	0.00125649	0.0329062
CRY1	9.32918	0.853898	1.12747e-70	1.30051e-05
GLRX5	9.8302	0.853185	7.37132e-91	3.26447e-05
TGFBR1	10.2567	0.853164	1.49261e-129	3.79091e-06
MGAT4A	6.85154	0.852849	4.57047e-13	0.00210037
NR6A1	5.33603	0.852582	4.48754e-05	0.0330997
GPX3	6.37955	0.852288	4.6935e-10	0.000760643
NCKAP5L	8.8496	0.851868	5.38722e-51	3.94287e-05
FKBPL	6.5533	0.851283	4.45346e-11	0.000788345
RFXAP	5.34909	0.851119	3.49616e-05	0.00214545
OLFML2A	8.29521	-0.850093	6.80291e-34	0.00013423
GAS5	9.88076	-0.850113	3.35631e-99	7.54452e-06
PRKAG2	8.62139	-0.850447	6.29948e-35	0.000735937
DTWD1	6.69854	-0.850951	9.95112e-12	0.00274942
ZNF786	7.1064	-0.851404	1.27333e-15	0.000911602
TCN2	5.30177	-0.851841	7.13261e-05	0.0304867
PLAT	4.94879	-0.852207	0.000433699	0.0106901
SYT12	6.38406	-0.852303	5.24011e-07	0.0248087
ETAA1	8.06487	-0.852539	1.14744e-28	0.000410402
KIAA0895L	6.04925	-0.854522	6.63894e-08	0.00423072
CHRNB1	5.1358	-0.854669	0.000169956	0.00297235
C3orf14	6.42198	-0.854939	3.23433e-10	0.000164841
INSL4	6.05003	-0.855839	8.39303e-08	0.00752802
C11orf86	6.23792	-0.856155	5.03701e-09	0.00154465
PLS1	8.96631	-0.856243	7.37717e-54	7.63099e-05
FBF1	7.54492	-0.856358	3.64243e-14	0.00811323
RAB6B	5.35092	-0.857348	3.98759e-05	0.000234141
PIGO	9.02048	-0.858897	7.7256e-42	0.000652638
OLMALINC	5.71737	-0.859119	2.02985e-06	0.0101118
HAGHL	6.38729	-0.859267	1.1629e-09	0.00515755
RWDD2B	7.08022	-0.859304	1.00174e-14	0.00308773
ADCK1	5.78192	-0.859805	7.92594e-07	0.00594456
HPDL	5.10035	-0.86011	0.00019209	0.00876436
GREB1	5.62179	-0.860615	4.55896e-06	0.0095344
TMEM37	5.13852	-0.861586	0.000141834	0.0121898
MISP	10.2983	-0.863394	1.69254e-79	0.000126393
SERPINE1	12.5288	-0.863449	3.35765e-123	9.58405e-05
PLIN2	7.99095	-0.864258	1.31664e-29	2.76722e-06
PDE1C	8.10743	-0.86454	1.38792e-30	0.000300685
ZNF397	6.61277	-0.864808	1.97365e-11	0.00306475
TMEM39B	6.9028	-0.865272	3.81587e-14	0.000762717
HOXB5	5.70783	-0.865933	2.38041e-06	0.0173886
DGCR5	5.28703	-0.865974	3.36748e-05	0.000384435
BNC2	7.42771	-0.86612	2.69873e-19	0.00123169
RFXANK	6.99043	-0.866327	1.1699e-12	0.00751975
PDCD2L	7.91611	-0.866699	1.37847e-27	0.00017026
GGT7	6.46782	-0.867	8.03422e-11	0.000594794
GPRC5A	11.7354	-0.867096	2.96941e-75	0.000258412
PGAP3	6.32268	-0.867191	8.93301e-10	0.00252049
WLS	6.05349	-0.867506	2.84518e-08	1.78677e-05
B3GNTL1	5.82027	-0.867737	3.25626e-07	0.00196405
WWC1	10.8261	-0.868212	5.18598e-146	1.84446e-05
RBFOX3	5.63915	-0.868348	3.00153e-06	0.00892729
GRB14	7.28473	-0.868437	1.63844e-18	0.000248384
FAM241B	6.59315	-0.86988	4.10713e-11	0.00544842
MLH3	8.58658	-0.870155	5.23624e-41	0.000269952
NBN	10.2678	-0.872212	5.31421e-123	1.78066e-05
IL4R	8.15363	-0.872219	2.91255e-32	0.000216221
ELFN2	8.83906	-0.872389	3.73423e-53	1.69946e-05
CBX6	9.51281	-0.872895	3.16075e-79	3.50409e-05
FRRS1	4.95936	-0.872939	0.000367173	0.00853013
ZNF589	6.42507	-0.873028	1.62176e-10	0.00151114
SLC25A35	6.17267	-0.87318	5.4037e-09	0.00217347
GATM	5.53253	-0.873387	4.49259e-06	0.00657122
EVPL	9.09272	-0.873599	6.5112e-50	0.000386876
ALMS1-IT1	4.64392	-0.874355	0.00174799	0.00536298
ZFP90	7.96589	-0.874612	4.27863e-29	0.000144796
SH2D3A	7.18399	-0.874681	3.72793e-17	0.00076278
HSD3B7	6.90709	-0.875307	9.65242e-15	0.0002486
CPNE4	6.54758	-0.875825	1.18211e-11	0.000285078
LRRC8E	5.81129	-0.875967	3.00209e-07	0.00186121
IAH1	8.49573	-0.8762	9.2716e-41	0.000130591
PCDHA6	8.31676	-0.876965	3.22707e-37	2.50504e-06
HARBI1	5.55812	-0.877212	6.14763e-06	0.022859
IL18	8.52884	-0.878552	2.32084e-42	5.95828e-05
ZNF484	6.32059	-0.878699	8.36714e-10	0.0040377
ABCC3	11.3966	-0.880236	2.36829e-256	2.47461e-06
HERC6	6.5649	-0.880514	9.3567e-12	0.00117036
MYC	10.8494	-0.880573	1.54662e-142	1.54868e-05
LRFN4	8.90624	-0.880801	4.42023e-55	7.02168e-05
PLK2	11.456	-0.881295	3.6294e-164	1.96341e-05
PEX7	5.11214	-0.881693	0.000112214	0.00330061
DDX60L	8.56019	-0.88186	1.68093e-43	5.14489e-05
LYPLAL1	6.87426	-0.882542	3.89048e-14	0.00195484
RBMS2	10.1805	-0.882681	3.22062e-99	5.40707e-05
APOBEC3F	5.91049	-0.885436	9.22587e-08	0.00250037
TSPAN2	4.31693	-0.885938	0.00482792	0.024938
ARHGEF1	10.2596	-0.885949	1.22213e-136	4.94626e-06
ZNF618	9.64313	-0.886239	2.28489e-94	2.2478e-06
TERT	6.6165	-0.886522	1.34475e-12	4.31887e-05
CSGALNACT1	10.2233	-0.887308	3.10251e-81	7.46621e-05
DDX59	7.42728	-0.887817	5.31305e-21	0.000265272
WDR89	7.95352	-0.88817	1.00461e-25	0.00145883
APOBEC3B	8.71535	-0.888591	1.94897e-49	0.00010458
ALX1	5.26487	-0.889709	2.21951e-05	0.0011409
PMS1	8.32386	-0.890175	2.81756e-38	4.10469e-05
SDK2	5.9913	-0.890294	2.12977e-08	0.00117131
ITGA4	5.11595	-0.890556	0.000104642	0.0280468
APH1B	7.59777	-0.890948	1.96681e-20	0.00227954
SLC37A1	5.63953	-0.891903	1.7339e-06	0.0167991
ADRA1D	5.44842	-0.892187	7.88829e-06	0.0112035
C2orf74	5.52328	-0.892264	3.13084e-06	0.00530828
RAB27B	7.27352	-0.893422	1.65885e-18	0.00133235
HARS2	8.63985	-0.894152	1.29864e-47	2.20139e-05
GALC	8.17935	-0.894266	4.5401e-35	5.6427e-05
KCNG1	6.71479	-0.894953	2.11157e-13	0.000829652
R3HDM2	9.0047	-0.895186	2.20507e-61	3.83986e-05
PRR5L	5.46637	-0.89566	4.47049e-06	0.00318769
MYPN	5.42068	-0.895942	9.04495e-06	0.0152889
IFT74	8.04992	-0.895998	1.9458e-32	9.03601e-05
ELP6	7.30873	-0.896477	1.19152e-19	0.000546484
PDLIM2	8.32248	-0.896537	1.13463e-38	4.03243e-05
CMTM3	9.18956	-0.896603	2.00101e-70	1.4476e-05
RAD52	7.13846	-0.897145	4.00714e-18	3.15511e-05
TMEM223	6.78627	-0.897664	4.29036e-14	0.000529198
SLC4A8	4.97134	-0.898654	0.000221503	0.00789638
TMEM62	6.96153	-0.89915	7.05734e-16	0.000654302
SLFN11	8.52014	-0.899444	9.66559e-45	2.03042e-06
ADAL	5.53207	-0.899452	2.35743e-06	0.00385658
FBXL15	5.92938	-0.899734	3.7227e-08	0.00230146
TMEM53	4.60168	-0.900173	0.00145988	0.00338427
ADSSL1	5.49609	-0.900544	5.0456e-06	0.0225805
ZHX2	6.25112	-0.90082	4.39765e-10	0.000665139
SLC8A1	5.17841	-0.90114	3.8981e-05	0.000356866
GBAP1	4.54483	-0.901157	0.00206808	0.00832842
SYNC	4.81756	-0.902482	0.000444901	0.0433081
TMC6	6.4063	-0.902953	5.60278e-11	0.0015574
C1orf116	5.98775	-0.903712	1.0929e-08	0.000627841
JDP2	8.0645	-0.904167	2.47787e-28	0.00119674
PARP3	6.24518	-0.904641	4.10284e-10	0.000844858
ANKRD2	6.55545	-0.904885	6.62056e-08	0.02839
MTHFS	8.67321	-0.904968	3.02638e-47	0.000258441
FAM124A	5.1209	-0.90525	7.04352e-05	0.00914635
KCNH1	7.30208	-0.905543	1.37709e-19	0.000946876
ZC2HC1C	4.95412	-0.905972	0.00020005	0.00526046
MUC3A	5.98822	-0.906813	1.20047e-08	0.00150885
ZNF18	6.22934	-0.90763	4.19368e-10	0.000545329
PRKCQ	6.60727	-0.908724	2.21204e-12	0.00407422
FCGRT	6.97905	-0.908743	6.08552e-16	0.0017664
SNORD104	4.69174	-0.909124	0.000722928	0.0244612
HEYL	6.26505	-0.909129	2.39607e-10	5.8601e-05
ENPP1	6.37749	-0.910059	2.82803e-11	0.000110054
TBCEL	7.30477	-0.910143	7.32652e-20	0.000832597
GRB7	6.00122	-0.910145	1.44979e-08	0.00522142
TMEM254	7.01853	-0.91015	1.51491e-16	0.0010478
LYNX1	5.64966	-0.91028	1.14798e-06	0.0176291
ZNF697	5.93559	-0.911053	1.94336e-08	0.000691747
PTK7	6.49987	-0.91181	4.36918e-11	0.00805049
NDRG4	7.10452	-0.912352	4.94498e-18	0.000413544
THSD7A	7.74714	-0.912593	7.64998e-27	0.000421532
HEATR6	8.8901	-0.912885	6.59536e-61	1.61919e-06
ENTPD5	6.10462	-0.913362	3.89653e-09	0.0063235
SMARCAL1	8.47288	-0.91366	1.30513e-35	0.000911205
OPLAH	6.635	-0.913722	4.46292e-13	0.00166457
CCDC171	4.95934	-0.914152	0.000176664	0.0275597
NTRK3	8.71646	-0.914225	2.76636e-48	0.000278622
TMEM42	5.60869	-0.914517	1.82471e-06	0.0294897
RTN4RL2	7.5344	-0.916226	2.26459e-22	0.00125278
RNF135	7.93607	-0.916791	2.92506e-31	0.000149428
AC005041.1	5.37905	-0.917168	7.76201e-06	0.00735078
TLDC1	8.79014	-0.917796	3.09952e-49	0.000352733
TRIM6	8.87907	-0.919028	8.67872e-61	9.3675e-06
AC092118.1	6.74155	-0.919594	3.73966e-14	0.00134269
EMG1	8.53879	-0.92101	2.12813e-32	0.00114012
ABHD14A-ACY1	7.55417	-0.921284	8.45133e-25	0.000123386
EHD3	7.9959	-0.921775	3.12485e-33	4.03928e-05
OAS1	6.35114	-0.923021	7.52218e-11	0.00532315
WSCD1	6.08086	-0.923069	1.70177e-09	0.000143113
PIK3CD-AS2	4.36729	-0.923277	0.00245274	0.0355267
MKS1	7.02564	-0.923309	7.16234e-17	0.00147175
SCARA3	9.06716	-0.923504	9.19467e-64	0.000116313
TRERF1	8.20487	-0.924143	4.50584e-36	0.000399422
SHOX2	4.26312	-0.924377	0.00393531	0.00935968
PLCB4	9.71785	-0.925587	5.02231e-92	5.65466e-05
CYB5R2	4.30028	-0.925618	0.00325849	0.000572842
TRIM45	5.48141	-0.925907	1.46204e-06	0.000597178
TMEM268	7.76042	-0.926706	5.8309e-29	1.63578e-05
CIRBP	8.52039	-0.927187	3.9786e-45	0.000184312
HEXDC	6.40209	-0.927367	1.24492e-11	0.000541532
DUSP19	5.0292	-0.927579	7.14241e-05	0.00453704
DCDC2	7.75124	-0.928068	1.05697e-28	7.48724e-05
IDUA	5.01025	-0.929032	8.81695e-05	0.010034
DGKA	6.92709	-0.929831	7.87767e-17	2.48215e-05
MYO7A	4.89964	-0.931715	0.000152394	0.0232563
OTUB2	6.62582	-0.933545	1.09036e-13	0.000810784
GNE	8.95197	-0.933573	7.6712e-66	8.24439e-06
SBNO2	9.96634	-0.934249	6.39648e-124	8.27533e-06
C7orf31	5.30426	-0.935409	5.1509e-06	0.00236576
FRMD4B	4.80569	-0.935693	0.000276911	0.0127577
DMTN	8.57389	-0.936178	3.29347e-50	4.16791e-06
ASNS	10.4617	-0.936196	2.03412e-169	4.7976e-06
DPH6	6.44757	-0.936702	3.07429e-12	0.00105409
CHPF	7.39112	-0.936778	7.36019e-22	0.000995345
VANGL2	5.69309	-0.937134	1.58386e-07	0.00695226
TCEAL8	7.8778	-0.937674	1.72816e-22	0.00290253
MTHFR	7.15353	-0.937862	3.8549e-19	0.000751406
ZNF74	6.74932	-0.938079	4.24035e-14	0.00332093
TBX1	5.30459	-0.938261	1.55916e-05	0.0448203
MANSC1	5.89232	-0.938285	5.51795e-08	0.0154306
RIN1	7.915	-0.939011	2.22115e-32	0.000122298
TRIM5	7.81365	-0.939257	9.47101e-31	2.9456e-05
CRTC1	7.05704	-0.939324	1.428e-16	0.00318717
STAMBPL1	8.14643	-0.940519	9.28899e-38	6.19227e-05
OLFM1	6.03638	-0.940726	1.47765e-09	0.00115851
MANEAL	6.93339	-0.940761	1.00139e-16	0.000889165
INAVA	9.08594	-0.942065	2.78057e-71	3.45026e-05
CHEK2	6.92753	-0.942358	1.15089e-15	0.00331006
GAREM2	7.3731	-0.942706	3.61054e-21	0.00153177
ETS1	9.91867	-0.943083	1.62969e-130	9.36325e-08
ERFE	4.86033	-0.94333	0.000153466	0.0137559
THYN1	6.46725	-0.943436	8.66023e-13	0.000124364
C3	8.55101	-0.943486	1.67034e-46	0.000239809
NCKIPSD	7.08109	-0.94381	6.43353e-19	0.000417966
SPIN2B	4.47794	-0.944778	0.00157782	0.0119525
ZNF688	5.36367	-0.944787	3.41797e-06	0.00190028
ZNF619	5.65405	-0.945558	1.70898e-07	0.00303508
STRA6	9.11753	-0.946562	4.00664e-68	0.000106396
THSD4	10.1805	-0.94809	2.71498e-124	3.1482e-05
PAQR7	5.83907	-0.948208	1.88793e-08	0.00260254
PHOSPHO2	4.50677	-0.948529	0.00132448	0.00871217
PRPF40B	6.57658	-0.948556	1.30751e-13	0.000735525
STX3	7.10018	-0.948804	6.09782e-19	0.000673788
FAM43B	4.76236	-0.948831	0.000217822	0.00321775
PAPPA	10.7865	-0.949143	3.60089e-184	8.49025e-06
CHAC1	6.51027	-0.949296	3.72854e-13	0.00112462
MFSD3	7.28143	-0.94973	4.52219e-22	5.66019e-05
CUL9	7.12591	-0.949775	1.10723e-19	0.000354931
PYM1	7.48649	-0.950522	2.29356e-24	0.000552312
PPCDC	6.57135	-0.951118	8.7967e-14	0.00023224
FRS3	4.88871	-0.951121	9.21556e-05	0.00244006
FBXW4	7.49755	-0.951699	2.22405e-25	0.000142679
FLVCR2	4.38161	-0.951719	0.00182992	0.0183476
SKIDA1	5.39997	-0.951943	1.98187e-06	0.00385714
FERMT1	9.14707	-0.955434	3.10464e-77	1.86098e-05
ZNF354C	5.60413	-0.956557	2.58501e-07	0.00365198
NES	6.33515	-0.957276	8.99497e-12	0.00243072
NFATC2	4.95889	-0.957308	7.24586e-05	0.0232221
IGFBP3	10.7357	-0.95761	2.15911e-156	1.82619e-05
RABEP2	7.01613	-0.959338	1.03171e-18	0.000318331
SCRN1	10.8552	-0.959823	1.56122e-168	2.16187e-05
CDC7	7.62548	-0.960124	2.15267e-27	0.000333631
SGCB	8.72882	-0.960606	7.42689e-60	2.19261e-05
RASEF	7.2312	-0.960686	2.9436e-21	0.000549561
ARID5B	5.04422	-0.960889	3.58765e-05	0.0157978
HAP1	4.81682	-0.961677	0.000160497	0.00961913
POLE2	7.34774	-0.962011	6.04237e-23	0.000493541
ARSI	7.23307	-0.962389	1.6942e-15	0.00461253
NFIC	9.44955	-0.962479	3.98653e-94	1.86494e-05
PCLO	5.99554	-0.962947	9.40232e-10	4.98693e-05
STC1	6.5154	-0.963163	2.93952e-13	0.00231052
NFKBIA	9.36989	-0.963784	1.42139e-60	0.000383759
CHIC1	7.47673	-0.964164	1.16996e-25	0.000105913
NDRG2	4.28016	-0.965113	0.00231085	0.0186153
CASD1	8.27523	-0.965263	7.21846e-43	8.91244e-05
FMNL1	9.21078	-0.965511	2.04379e-83	7.37443e-06
TSEN2	7.78405	-0.966241	1.12895e-31	6.33441e-05
DAB2IP	8.34717	-0.96645	2.15679e-45	3.88047e-05
SLX4IP	5.69074	-0.967167	4.59828e-08	0.000366982
SUPT3H	5.74628	-0.967596	2.34621e-08	0.000304773
LRP5	9.97056	-0.967683	4.87315e-138	2.89865e-06
NIPAL4	7.66148	-0.968996	1.01128e-29	6.52951e-06
CPNE2	8.77633	-0.969141	2.97364e-61	6.56322e-05
TRMT11	7.33974	-0.970109	3.47299e-24	2.90235e-06
TET1	5.76197	-0.970536	1.73845e-08	0.00193551
RYR1	5.34183	-0.970997	2.20083e-06	0.00287004
MAP3K15	5.90695	-0.971716	3.90221e-09	0.00266584
CD99P1	5.50416	-0.972861	3.1845e-07	0.00302155
TADA1	7.14064	-0.972926	4.75564e-21	0.000121964
P3H4	8.63205	-0.973578	3.45086e-54	9.57408e-05
FZD9	4.13487	-0.975354	0.00472577	0.0497491
TAF1D	9.39455	-0.975524	9.2794e-95	1.22166e-05
CENPBD1	6.93176	-0.975678	4.51081e-17	0.00246287
TTC12	6.01153	-0.975744	8.15925e-10	0.00386584
FAM131C	6.73701	-0.97631	8.59398e-16	0.00131742
CAMSAP3	5.90883	-0.977119	3.25017e-09	0.00370478
CASC10	8.06891	-0.977221	6.40557e-39	5.31254e-05
PLEKHG2	9.68183	-0.978514	3.50506e-100	4.75889e-05
METTL8	7.97701	-0.978546	2.10606e-35	0.000272994
PHF21A	8.61853	-0.979749	2.77755e-52	0.000182694
ZNF678	5.80267	-0.980366	2.61948e-08	0.0153272
KIF5C	4.55045	-0.980482	0.000660763	0.0145277
RPL22L1	9.54164	-0.980528	1.79785e-98	3.61857e-05
SEPT5	6.11978	-0.980823	8.44776e-11	0.000640077
SUMO3	9.27894	-0.980992	1.03964e-89	9.40856e-06
CREG2	4.40161	-0.982117	0.00105882	0.0190033
TMEM184A	7.76915	-0.9825	2.27994e-31	0.000282694
SMAGP	5.93751	-0.983005	8.98505e-10	0.000200647
PKP3	8.81673	-0.983394	4.95074e-66	2.67232e-05
C1QTNF3	7.107	-0.98387	5.61535e-21	0.000102191
PLA2G4C	5.8047	-0.984045	6.00647e-09	0.00148145
TNFRSF10C	5.25689	-0.985507	6.21962e-06	0.0376295
PRDM11	4.85672	-0.985826	6.29444e-05	0.0169983
RING1	7.63053	-0.986079	9.26666e-30	7.89976e-05
ZBTB47	6.4581	-0.986185	2.24302e-13	0.00212864
ZNF287	6.47412	-0.986962	9.36223e-14	0.00085816
ZNF362	6.79335	-0.98769	3.15941e-14	0.00680756
DGAT2	5.43276	-0.988456	1.6199e-06	0.0300606
GPR3	4.36786	-0.989374	0.000911992	0.00237696
HNF1A	6.60565	-0.989922	2.73078e-15	0.000373765
CCDC125	6.93484	-0.990115	3.61076e-19	1.00661e-06
ARL4C	10.6689	-0.990226	2.81164e-237	2.40784e-07
IFNLR1	4.83428	-0.991397	6.54066e-05	0.000347397
LRRC46	4.88229	-0.991585	4.89426e-05	0.00503109
LGALSL	7.30638	-0.991818	1.741e-24	4.97294e-05
SHANK2	8.94426	-0.992292	1.58135e-61	0.000253676
ATN1	10.4907	-0.993039	9.26177e-157	2.07363e-05
AC026412.1	5.08393	-0.993125	1.186e-05	0.00332448
CEND1	4.5299	-0.994039	0.000666508	0.047904
NRG1	10.36	-0.99464	1.79382e-189	1.47575e-06
THUMPD2	7.67372	-0.994977	4.40321e-31	9.38518e-05
FJX1	8.45398	-0.995668	1.87987e-50	0.000113901
RTKN	7.42134	-0.996643	1.11872e-26	3.77927e-05
TP73-AS1	7.24056	-0.996706	6.93602e-24	1.30283e-06
AC016747.1	7.59207	-0.996866	1.55381e-29	7.65386e-05
MPP2	7.24055	-0.9975	1.70953e-23	0.000146075
BCL2	4.26522	-0.997795	0.00154295	0.00635667
MYEOV	9.68602	-0.998208	1.1564e-60	0.000424531
AMN1	5.35365	-0.999579	8.73573e-07	0.000235249
PGAP2	7.5565	-0.999651	2.60488e-28	0.000334286
CDPF1	5.88559	-0.999705	1.33951e-09	0.000945766
TTC31	8.09293	-1.00045	9.65909e-37	0.000655931
NR1D1	6.86496	-1.00369	3.12568e-18	0.000612552
NKD2	5.96007	-1.00419	3.38996e-10	0.00195711
PLEKHA2	8.6308	-1.00421	3.23581e-57	9.59768e-05
ARHGAP29	9.46314	-1.0049	1.29419e-101	2.42598e-05
PABPC1L	7.46598	-1.00505	6.08984e-19	0.00425302
BEAN1	4.3414	-1.00603	0.00083532	0.0140324
PHLDA1	10.7085	-1.00624	4.59352e-128	4.25355e-05
AGR2	8.39115	-1.00732	1.03351e-50	3.19399e-05
KIAA1549L	8.64668	-1.00947	6.05783e-61	4.79807e-06
BRPF3	8.48861	-1.01039	1.13816e-54	1.78693e-05
TRIM13	7.47426	-1.01143	2.66696e-28	8.15488e-05
TEF	5.76688	-1.01188	3.52045e-09	0.000668617
MYLK	9.84664	-1.01254	1.23756e-142	6.05948e-07
FOSL1	9.94847	-1.01267	4.0022e-154	7.02053e-08
IFI35	6.0855	-1.01334	3.72883e-11	0.00200698
ZNF624	6.26188	-1.01334	1.32231e-11	0.00788798
DMC1	4.03684	-1.0138	0.00443506	0.0341937
AKAP12	12.2055	-1.01384	0	3.23115e-07
MAP7D2	7.49894	-1.01399	3.15204e-29	4.33232e-06
PTCD2	7.62008	-1.01414	1.54741e-31	3.58131e-05
CCDC106	7.14637	-1.01445	9.67874e-23	0.000177268
CRACR2A	4.5762	-1.01477	0.000321663	0.0407567
MYO5C	8.86344	-1.01528	2.42052e-67	0.000111226
KLHL12	8.54653	-1.01582	5.06701e-57	3.15392e-05
C19orf66	5.63484	-1.01652	7.6942e-07	0.0361707
RARG	8.49533	-1.01655	1.73213e-55	1.85794e-05
FHL2	8.43987	-1.01749	1.24397e-52	7.22887e-05
SYBU	5.44901	-1.018	2.11505e-07	0.0064279
APBA2	8.19629	-1.01873	1.78591e-45	5.88609e-05
SYT17	6.67592	-1.02024	7.74885e-17	0.000136383
CCDC71	6.85468	-1.0203	3.76493e-19	9.45413e-05
FAR2P2	4.20176	-1.02054	0.0017071	0.0347525
CUEDC1	8.88205	-1.0207	2.57476e-69	0.00010859
AMOTL2	10.4044	-1.02106	4.44052e-169	1.42315e-05
MLST8	8.4771	-1.02138	5.75511e-49	0.000361176
LAYN	5.54503	-1.02146	5.37415e-08	0.00358221
CCDC18-AS1	5.39948	-1.02204	3.5368e-07	0.00724673
OCLN	7.36025	-1.02212	1.71629e-18	0.00505971
POLR3G	8.56239	-1.02276	5.01761e-58	4.1973e-05
PTPN2	8.23168	-1.0236	1.66608e-34	0.0011159
C17orf58	7.06465	-1.02363	1.22517e-21	0.000449189
NALCN	6.86822	-1.02513	1.22911e-18	0.00114425
MARVELD1	8.96507	-1.02548	9.86905e-65	0.00019305
ALDH3A1	12.1739	-1.02601	2.32035e-123	5.37264e-05
PPL	7.48373	-1.0261	1.05383e-28	0.000228108
PARM1	5.05893	-1.02821	7.43818e-06	0.00654313
LAMC3	6.06899	-1.03029	6.91928e-11	0.00773541
ARAP2	4.28035	-1.03103	0.000847783	0.000155712
C11orf68	8.22755	-1.03345	2.25004e-48	2.27356e-06
SPEG	5.48921	-1.03369	5.72387e-08	0.00310965
TMEM98	7.50768	-1.03438	2.35703e-27	0.000989919
HPSE	4.20971	-1.03456	0.00121389	0.00343341
MYO5B	7.78502	-1.0348	1.37727e-35	0.000131366
APOL6	7.26947	-1.03651	2.80872e-26	2.39667e-07
HEXIM2	6.76174	-1.0376	2.43426e-18	0.000523702
SCN8A	6.42695	-1.03801	1.95154e-14	0.00133114
SLC18B1	6.52321	-1.03827	7.09038e-16	0.000170936
TMC5	8.25837	-1.03984	2.04952e-49	3.65435e-05
MIR3936HG	5.72834	-1.04034	2.08791e-09	0.000406982
NPDC1	8.00114	-1.04037	1.14348e-37	0.000545588
ADGRE1	5.55262	-1.04066	2.12984e-08	0.00207886
PRR7	6.99994	-1.04105	4.68897e-22	1.8874e-06
GLMN	6.76816	-1.0416	1.29644e-18	0.000231648
TRPT1	5.98847	-1.04178	4.3729e-11	0.000770178
ATG10	6.50039	-1.0448	1.41165e-15	0.000703701
C3orf52	6.11082	-1.04578	4.8024e-12	0.00089172
GAL	5.86167	-1.04619	3.84194e-10	0.00346562
DGUOK-AS1	4.255	-1.04637	0.000775577	0.0118297
TMEM144	6.37625	-1.0466	2.32791e-14	0.00118259
ADAMTS10	7.17693	-1.04731	1.1064e-22	0.00130043
INPP5J	4.25286	-1.04894	0.000776575	0.0117446
ADCY6	8.3129	-1.05012	1.46991e-52	1.88892e-05
CPA4	5.37607	-1.05028	2.1261e-07	0.0075089
NUDT12	5.49854	-1.05357	2.80225e-08	0.000603244
ADGRG2	6.23536	-1.0546	2.74528e-13	0.00151612
MAPK12	7.17395	-1.05631	4.41689e-18	0.00517054
TNFAIP3	7.44749	-1.05748	1.12947e-28	0.000563117
LINC00857	7.07479	-1.05813	7.57308e-24	1.31269e-05
PCSK9	5.19916	-1.05846	6.29173e-07	0.00397015
FKRP	7.77119	-1.05884	2.90756e-36	0.000241351
TNFAIP2	12.4226	-1.05909	0	4.04637e-07
SEMA3F	6.0976	-1.05929	1.30558e-11	0.0066863
TTPAL	9.04132	-1.05956	5.92468e-62	0.000324164
BCL2L1	11.0233	-1.06152	1.01303e-128	7.49305e-05
PARD3B	6.0558	-1.06152	4.1242e-12	0.000129482
F12	6.24732	-1.06164	1.1869e-13	0.00114645
TNS3	12.4854	-1.06214	0	3.85562e-06
GADD45A	8.57448	-1.06255	3.19889e-61	9.94324e-05
EVA1C	7.3747	-1.0642	2.51522e-28	0.000313548
MINDY1	5.92082	-1.06425	1.04224e-10	0.0058805
TNS1	6.88451	-1.06498	1.52771e-20	0.000829923
RNF215	7.23551	-1.06502	1.1577e-25	0.000515076
ADORA2B	6.02239	-1.06507	1.10997e-11	0.00255397
NPTXR	7.25603	-1.06548	1.22835e-26	0.000275183
ZNF485	4.84332	-1.06552	1.42208e-05	0.00326074
TK2	7.53812	-1.06662	2.03739e-30	0.000640611
AC073046.1	4.2634	-1.06711	0.000567891	0.00467099
ZMYM1	7.85623	-1.0684	9.48199e-41	9.32698e-06
SLC29A2	6.54528	-1.069	5.73315e-17	0.000396661
DLK2	5.45651	-1.06919	4.02286e-08	0.00921868
TNFSF13	6.66788	-1.06973	7.49214e-18	0.00105107
ATP1A3	6.33439	-1.07048	2.35986e-14	0.00160639
ARNT2	9.07427	-1.07104	2.84173e-89	3.76736e-05
ZNF414	5.82372	-1.07182	7.52502e-10	0.0114761
ITGA2B	4.10561	-1.07201	0.00154448	0.0164171
LIN28B	6.79052	-1.07297	3.0117e-20	5.24627e-05
C3orf18	5.40969	-1.07318	4.24711e-08	0.000568628
MED12L	4.69077	-1.07461	4.83804e-05	0.0327381
ALDH1A3	8.61459	-1.07628	4.64336e-66	4.11872e-05
TNFRSF12A	10.2633	-1.07696	6.03568e-119	6.35341e-05
TOR4A	9.03262	-1.07841	8.79584e-92	1.45244e-05
ZBTB25	6.23908	-1.07883	8.51661e-14	0.00239078
FBXO41	7.35855	-1.07904	2.45633e-29	0.000166647
TLE2	4.66098	-1.07957	4.7322e-05	0.00637757
TGM2	11.5202	-1.07971	1.66627e-202	2.494e-05
MARVELD2	5.97318	-1.08023	9.76036e-12	0.000848066
RBM43	6.51302	-1.08065	4.96842e-17	9.04689e-05
VSTM2L	4.38163	-1.08272	0.000252738	0.00465027
SENP8	4.48088	-1.08305	0.000184617	0.0188347
CHST10	7.87402	-1.08321	7.43059e-39	0.000409997
FBLIM1	8.02144	-1.08349	6.37565e-46	5.72351e-05
PLPP3	7.63405	-1.08505	3.79142e-33	0.000603675
FXN	7.18644	-1.08506	1.26164e-25	0.000669567
RASGEF1A	5.25007	-1.08708	2.80959e-07	0.0159097
L3MBTL3	5.9907	-1.08733	6.52192e-12	0.00238315
CNFN	5.29203	-1.08774	1.09024e-07	0.00548628
PPFIBP2	7.82774	-1.08774	8.95618e-40	0.000181662
FAM228B	4.34887	-1.08826	0.000223935	0.00869893
HHAT	5.45232	-1.08876	1.69702e-08	0.000690811
ZDHHC4	7.28067	-1.08901	1.06685e-25	0.00135121
ZNF579	8.14483	-1.08971	2.84655e-47	0.000284773
ZFHX4	7.27997	-1.08985	9.08817e-28	0.000385244
SOCS2	6.93797	-1.09073	1.19636e-22	0.000195077
FN3K	6.25348	-1.09079	1.80349e-14	0.00103771
GPR39	6.62753	-1.09146	4.38567e-18	0.00126398
SLC2A11	5.0051	-1.09156	2.47704e-06	0.00412076
LIF	9.81901	-1.09265	5.29686e-161	1.97868e-06
TOX2	6.47865	-1.09422	6.31389e-17	0.000316678
EDN1	8.89036	-1.09448	8.25293e-86	2.11243e-05
AS3MT	6.00521	-1.09516	6.19682e-12	0.00503263
COQ10A	6.51175	-1.0955	4.63747e-17	0.000978825
STEAP2	8.17558	-1.09755	1.32107e-52	1.31191e-05
C3orf67	5.11514	-1.09771	5.63616e-07	0.00160398
PRSS16	4.58641	-1.09827	6.30467e-05	0.0197138
TFPI2	10.2054	-1.09921	7.30622e-189	8.84901e-06
GRHL3	4.19733	-1.09927	0.00062246	0.027825
CLSTN3	7.50124	-1.09959	8.3384e-32	0.000515961
ZNF747	5.99496	-1.09999	5.98937e-12	0.00556525
WNT3	6.56175	-1.10024	4.47829e-18	0.000147555
TNS4	8.76496	-1.10108	2.40094e-78	2.71393e-06
SRPX2	4.03334	-1.10114	0.00162714	0.0232789
TRIM47	9.54142	-1.10158	1.3399e-135	3.57245e-06
KIAA0141	8.51427	-1.10318	2.88127e-39	0.000568739
PMF1	8.23057	-1.10354	4.67097e-55	7.88007e-06
FOXL2NB	4.2412	-1.10377	0.000387007	0.0234665
SEC14L4	6.44783	-1.10403	1.06261e-16	0.000485034
ALPK1	6.41513	-1.10699	1.94174e-16	0.000607693
GATA4	4.98926	-1.10903	1.66315e-06	0.00580965
ZNF217	10.3237	-1.10993	9.78826e-185	1.6062e-05
IFT46	7.04751	-1.11026	3.39138e-25	0.00023165
TRIM65	9.01933	-1.11043	1.42197e-97	7.85319e-06
P2RX5	7.11204	-1.11068	1.52181e-25	0.000674762
FAM234B	6.47159	-1.11162	1.6909e-16	0.0023528
APOC1	7.56413	-1.11167	1.70049e-35	0.000136184
ZNF775	6.1342	-1.11167	1.57819e-13	0.00214372
HRH1	6.41925	-1.11182	3.47502e-16	0.00202698
CYB5RL	6.1546	-1.11365	3.77911e-14	0.000202421
USP18	6.16562	-1.11418	9.40389e-14	0.00255771
COQ9	8.75792	-1.11461	4.05589e-77	3.80197e-05
C1RL	7.39542	-1.11515	1.08954e-32	1.66158e-05
DHRS12	4.39596	-1.11528	0.000137182	0.00340797
NEMP2	6.60804	-1.11752	6.13765e-19	0.000491856
C2orf72	5.99762	-1.12306	7.7653e-13	0.00137674
C1RL-AS1	5.59801	-1.12332	4.628e-10	0.00220545
PAN2	7.77342	-1.12373	1.72409e-37	0.000529313
EPHA2	10.8301	-1.12413	2.43566e-215	8.49202e-06
FAM83H	9.87961	-1.12444	2.59634e-175	2.8403e-06
PPP4R1L	4.59776	-1.12644	2.9987e-05	0.000188903
GLUD2	4.68644	-1.12677	1.35865e-05	0.00170393
SNHG12	6.96754	-1.12789	3.19688e-24	0.000391016
FOXE1	6.68195	-1.13042	1.10929e-20	0.000177159
FAM201A	5.43918	-1.13114	4.24252e-09	0.00183589
STEAP1	6.69824	-1.13436	5.69098e-21	0.000107956
CA2	4.17749	-1.13453	0.0003804	0.00636749
APBB1	7.79272	-1.13521	1.64677e-43	4.27183e-05
PALD1	7.76881	-1.1353	2.85973e-42	0.000115361
RPS10P7	4.93045	-1.137	1.14473e-06	0.0170327
ASIC2	4.17738	-1.13859	0.000381427	0.00732332
DDIT3	7.70669	-1.13871	1.16821e-39	0.000248703
ZNF215	4.88441	-1.13872	2.00323e-06	0.0140086
EMP3	9.77971	-1.14043	5.19936e-121	6.06217e-05
FAM169A	8.335	-1.14149	1.51109e-56	0.000268381
ACCS	6.0146	-1.14231	1.56321e-13	0.000696632
MEG3	8.14556	-1.14397	6.89441e-42	0.000602284
TFCP2L1	6.53741	-1.14419	9.65801e-17	0.00459449
SELENBP1	5.41125	-1.14526	3.90988e-09	0.000665486
ADRB1	4.30052	-1.14638	0.00016856	0.00662171
CD40	5.34079	-1.14708	1.38804e-08	0.00544994
CGN	6.17325	-1.14826	9.82192e-15	0.00222793
LINC00339	6.27633	-1.15146	3.25238e-16	0.000323329
HR	7.41353	-1.15234	1.84796e-35	8.4467e-07
SNAPC1	9.44192	-1.15249	2.56533e-101	0.000120094
ASB13	7.13441	-1.15285	3.66907e-29	5.55709e-05
CLUHP3	4.69681	-1.15289	7.48171e-06	0.00416787
AL359915.2	5.6265	-1.15382	1.45817e-10	0.00039057
OXTR	7.27327	-1.15578	5.6876e-32	8.81201e-05
MOCS1	5.08273	-1.15798	2.59733e-07	0.0197576
SRSF12	4.58367	-1.15871	1.98109e-05	0.00359247
TMEM74B	4.41474	-1.15914	5.5291e-05	0.00899691
MAPK11	5.77391	-1.15916	5.24486e-12	6.42857e-05
KCTD14	4.67766	-1.16314	6.49883e-06	0.00511033
CC2D2A	7.54122	-1.16554	1.05105e-38	5.16203e-05
CD70	6.1087	-1.16938	4.7384e-15	8.14742e-05
GAL3ST1	6.21276	-1.16963	1.20172e-15	0.00179317
IGFBP1	4.99615	-1.16973	3.63095e-07	8.93282e-05
MGAT5B	7.60886	-1.1698	3.25102e-41	2.64965e-05
ACOT11	4.45518	-1.17036	3.48962e-05	0.0119049
SRD5A3	5.88597	-1.1707	5.55986e-13	0.000514904
ZBED8	5.66561	-1.17384	4.23474e-11	0.00252872
ACBD4	6.74214	-1.17562	8.21396e-21	0.00217828
CXCL3	4.65742	-1.17866	5.88369e-06	0.0103208
CDH1	7.53814	-1.1793	1.07045e-32	0.00113315
SLCO1B3	7.7506	-1.18079	3.86101e-45	8.16384e-05
NLRX1	7.12687	-1.18345	4.65339e-30	0.000126349
DTWD2	6.58928	-1.18438	2.33519e-18	0.00329965
TICAM1	6.34787	-1.18462	7.78672e-18	0.000580495
MT1A	4.28133	-1.18477	0.000107256	0.00982698
ATP8B3	5.70301	-1.18488	1.23955e-11	0.00247773
ZNF462	8.13553	-1.18488	9.25673e-59	3.9984e-05
TBC1D32	5.4831	-1.18575	1.92593e-09	0.0151344
ZNF33A	7.97472	-1.18654	5.54267e-52	0.000110024
MUC1	5.05408	-1.18658	1.11016e-07	0.00226881
ULK3	7.98978	-1.18728	8.76325e-53	0.000104366
MCTP1	6.77378	-1.18808	2.56282e-24	3.45603e-05
C6orf48	8.35673	-1.18842	7.27289e-68	4.26795e-05
SYNGAP1	6.64559	-1.18987	1.07327e-20	0.00188466
HKDC1	9.41463	-1.19149	1.73195e-138	1.47533e-05
SGF29	6.62299	-1.19239	2.73597e-18	0.00457435
SRRM3	5.82035	-1.19403	3.72846e-12	0.00807193
SLC6A17	5.7363	-1.19715	2.59948e-12	0.000863253
ZNF280D	7.6828	-1.19735	8.89562e-43	0.000234501
FA2H	8.44637	-1.19895	1.67477e-72	5.43641e-05
RASSF10	5.42299	-1.20083	7.24172e-10	0.00460296
PNMA8A	7.78972	-1.20274	1.1322e-47	9.59838e-05
ARHGEF19	5.27249	-1.20638	3.16211e-09	0.00136226
MAP2K6	6.85671	-1.20725	1.53139e-25	0.000499139
PADI2	6.91568	-1.20931	2.95856e-27	0.000227942
CACNG6	6.70029	-1.21061	2.21613e-21	0.00226091
PGGHG	6.26711	-1.21344	2.65757e-14	0.00798674
NAIF1	6.37094	-1.21386	3.02738e-19	0.000148325
LIMD2	6.18591	-1.21389	8.26426e-16	0.00381361
CASKIN2	7.91229	-1.21789	3.82849e-54	2.14238e-05
SEMA3C	11.0817	-1.21986	4.4474e-276	4.35057e-06
CPEB1	5.88371	-1.22043	5.42912e-14	0.000259523
PDGFB	6.33965	-1.22189	7.08698e-15	0.0084047
STK33	5.0886	-1.22197	2.85995e-08	0.00424349
NUAK2	9.79323	-1.223	9.62478e-172	1.78729e-05
EMP1	6.94904	-1.22305	1.7216e-26	0.0010056
TTPA	4.04178	-1.22352	0.000305085	0.0349255
DSC2	5.88542	-1.22455	3.29836e-14	3.45258e-05
S100A3	6.94381	-1.22528	5.21252e-25	0.00163387
ELOVL7	7.60376	-1.22539	6.16865e-45	2.57633e-05
KDM8	4.64758	-1.22856	2.41535e-06	0.002062
TSPAN10	4.00405	-1.22947	0.000341421	0.0117537
SCARA5	4.88003	-1.23007	4.13227e-07	0.029941
NEXN	5.89224	-1.23107	3.05531e-14	0.000456149
KRT19	9.12648	-1.23154	5.78766e-82	0.000192185
ZNF385A	7.29202	-1.23247	3.47274e-34	0.00053272
RAP1GAP2	8.15407	-1.23293	1.11914e-54	0.000344808
HACD4	4.76843	-1.23574	6.31334e-07	0.000703009
SDR42E1	4.88173	-1.23608	1.61713e-07	0.0118048
AL590666.2	6.06516	-1.23806	2.49242e-16	0.000419034
MESP1	4.79871	-1.24104	3.796e-07	0.000301236
PKP2	6.97326	-1.24357	8.66711e-29	0.000589131
BCL2A1	6.8835	-1.24424	4.53442e-28	0.000213701
RIMKLA	5.46112	-1.24463	1.69349e-09	0.0204994
TNNT1	8.39326	-1.24481	4.78526e-75	5.56008e-05
ZNF114	5.76288	-1.24829	2.6475e-13	0.00187598
VAV1	6.79045	-1.24879	9.61288e-27	0.000136267
TMEM156	7.73668	-1.24917	9.63786e-51	3.11716e-05
TPGS1	6.16832	-1.24959	2.57317e-17	0.00110064
CLDN1	10.4553	-1.24963	2.02699e-257	6.84743e-06
NLRC5	5.10256	-1.25171	9.69805e-09	0.00159657
CCDC102A	6.96807	-1.25195	3.32932e-30	0.0001385
TXNRD3	5.31515	-1.252	5.53856e-10	0.00585231
LAMC2	9.40855	-1.25219	4.33694e-154	1.2008e-05
PNMA6A	4.01337	-1.25311	0.000236812	0.000419652
CYP24A1	13.016	-1.25398	0	6.28922e-08
MARC1	6.38484	-1.25643	3.39685e-20	0.00115545
H19	6.55107	-1.25862	6.3689e-23	0.000426057
TPPP3	5.24249	-1.25954	3.10827e-09	0.0157066
FUZ	6.38622	-1.26179	6.49251e-21	0.000268535
EYA2	5.76933	-1.26422	2.24885e-13	0.00458764
AFAP1L1	6.71125	-1.26618	6.58235e-26	0.000279434
SGSM1	4.02493	-1.26995	0.000175514	0.0100435
FBXO27	5.97253	-1.27024	9.4764e-16	0.00150675
NR4A1	6.64843	-1.27037	2.99917e-25	0.000173171
PRDM5	5.3056	-1.27055	4.43704e-10	0.00894495
C8orf37	6.98723	-1.27168	1.02063e-29	0.000710762
NFKB2	10.6171	-1.27378	2.4258e-212	2.08313e-05
TRIP6	8.70426	-1.27715	5.16684e-80	0.00017203
GALNT12	5.36636	-1.2774	8.85425e-11	0.00132246
FAM129A	7.11446	-1.27767	1.97573e-34	0.000189509
COL16A1	5.40453	-1.278	2.73772e-10	0.014232
PLEKHG5	4.95219	-1.27826	2.58252e-08	0.00347971
PDZK1IP1	4.32882	-1.2799	1.38988e-05	0.000251753
PICK1	6.35754	-1.27992	5.3216e-21	0.000197185
MAFF	7.17898	-1.28012	2.43409e-36	9.39883e-05
MMP7	5.86199	-1.28085	1.75299e-15	7.41404e-06
XK	4.90173	-1.28358	3.43179e-08	0.00265124
SLC16A5	7.56892	-1.28363	3.77182e-47	8.8873e-05
PFKFB2	7.32569	-1.28365	1.4142e-39	0.00015673
ANXA3	9.61088	-1.28571	1.10635e-170	1.74671e-05
ITGB4	9.4812	-1.28705	4.97896e-177	4.37734e-06
EML2	7.37715	-1.28805	6.1119e-42	0.000103226
UNK	8.16014	-1.28879	3.69043e-50	0.000811144
ARSJ	7.08887	-1.28898	2.71433e-34	0.000181555
CYP4F3	6.01878	-1.28901	1.39057e-16	0.00160416
CCDC120	5.90189	-1.29016	4.15488e-15	0.00382607
HOXC8	5.82618	-1.29198	5.33613e-15	0.00116112
DPY19L2	4.41095	-1.29209	5.62009e-06	0.00970728
HOXA7	5.21161	-1.29506	1.11114e-09	0.0116046
BMPER	6.06995	-1.29534	3.51869e-17	0.00267852
SH3RF2	6.46703	-1.29603	6.68004e-23	0.000376722
RGS19	6.79978	-1.29633	1.70156e-29	1.11866e-05
TRIM66	6.58838	-1.29648	2.50794e-24	0.000768543
CLMP	7.05902	-1.2974	7.34965e-33	0.000513446
SAMD9L	4.13073	-1.29938	4.45058e-05	0.00156002
ANK1	6.49477	-1.29955	9.08025e-24	0.000164332
BNC1	4.48517	-1.30094	1.94263e-06	0.0030444
SEMA3B	5.578	-1.30125	1.29195e-12	0.00527022
TRPM6	6.2717	-1.30153	1.2981e-20	6.8654e-05
CCDC88B	5.11016	-1.3023	1.39463e-09	0.000562996
UNC13D	6.01391	-1.30427	1.89198e-17	6.97597e-05
FAXC	5.38108	-1.30428	3.9269e-11	0.00304066
MARCH9	5.54041	-1.30443	1.03294e-12	0.00099072
KLHL13	4.45602	-1.30547	2.18441e-06	0.00060612
B4GALNT4	6.86322	-1.3068	1.18959e-28	0.000854551
LHX2	5.41919	-1.30914	9.16037e-12	1.70774e-05
SALL4	4.59198	-1.31106	7.42267e-07	0.00328679
FIZ1	7.5998	-1.31503	1.18101e-51	1.13165e-05
IGSF9B	4.34998	-1.3172	5.19862e-06	0.00490212
SPTBN4	4.56268	-1.31817	8.57492e-07	0.00241874
PBX2	8.55262	-1.31877	6.36108e-96	9.25373e-06
XKR8	5.18516	-1.31937	3.37788e-10	0.00125292
MAP6	4.46167	-1.32043	1.54019e-06	0.000605247
SLC45A1	4.78722	-1.32667	5.21719e-08	0.00259458
SYP	5.16448	-1.32668	3.49717e-10	0.00026563
CCDC180	4.69997	-1.32863	1.54694e-07	0.000357806
PLEKHH1	6.24325	-1.32871	3.16212e-21	3.61032e-05
N4BP3	4.53497	-1.32908	9.60404e-07	0.000441726
ERICH5	5.53855	-1.33214	2.36402e-13	0.000157433
CCBE1	6.60465	-1.33291	5.96185e-27	6.5089e-05
DSC3	5.87578	-1.33479	1.53545e-16	5.00029e-06
LRFN3	7.60925	-1.33488	2.10134e-51	0.000109409
TTC39A	4.46725	-1.33541	1.08629e-06	0.000682189
RCOR2	4.82261	-1.33677	2.17137e-08	0.00146616
TRPM2	5.98237	-1.33943	1.09237e-17	0.000636104
CCDC198	5.28245	-1.34125	2.57947e-11	0.00223048
RPP25L	7.23351	-1.34286	2.42552e-41	7.06753e-05
LMTK3	7.48748	-1.34318	4.43795e-50	6.24366e-06
TNNI3	4.28196	-1.34354	7.08514e-06	0.00541099
PATZ1	8.15737	-1.3444	3.92623e-62	0.000412664
TMCO4	5.69364	-1.34982	1.04898e-13	0.00737521
OSBP2	7.17756	-1.34986	9.94177e-41	3.3949e-05
ZNF239	5.15434	-1.35001	1.36584e-10	7.55405e-05
ZFHX2	6.0029	-1.35264	3.10548e-18	0.000966535
NAV3	7.81547	-1.35475	4.01071e-59	0.000161947
NAT14	7.22035	-1.35876	3.161e-43	1.25113e-06
TNC	4.28933	-1.35908	5.05452e-06	0.00648323
AC019080.1	4.99213	-1.35916	2.40568e-09	0.0149735
TMEM92	5.93161	-1.36328	2.41971e-16	0.00487418
GDAP1	8.08387	-1.36504	5.22244e-76	6.1384e-06
ATF3	7.53722	-1.3652	3.42125e-52	6.26804e-05
INHBB	8.06647	-1.36725	1.02513e-73	4.23694e-05
IGDCC4	6.58228	-1.37123	7.76258e-27	0.000823512
ZNF792	5.49036	-1.37608	1.07358e-13	0.000187398
ZNF467	4.72241	-1.37645	4.14605e-08	0.00284558
GNG2	4.3793	-1.37682	1.2019e-06	0.000477992
ZFAS1	9.8662	-1.37786	5.47344e-243	5.80859e-06
GALNT6	6.56086	-1.37831	4.89939e-28	7.03775e-05
PHF11	5.52779	-1.38192	1.07648e-13	0.00395208
GLI1	7.63831	-1.38199	1.00489e-58	1.20039e-06
SORL1	7.62745	-1.38536	1.50787e-55	0.000125757
BAIAP2L2	5.72741	-1.38661	6.74668e-16	0.000826724
ZNF438	5.93051	-1.38724	1.35816e-18	0.000125362
SEPT3	4.84943	-1.38754	4.21632e-09	0.00465099
RIMS4	6.19621	-1.38982	3.50133e-22	0.000137384
FIBCD1	4.60258	-1.39017	1.07306e-07	0.00330787
KRT4	4.63587	-1.39217	1.03462e-07	0.00744433
DLG4	7.15802	-1.3922	3.58809e-40	0.000355419
RELB	8.80339	-1.395	1.54639e-116	4.53528e-05
PLXNB3	4.46204	-1.39648	3.12409e-07	0.00227591
RTN4RL1	4.69954	-1.39865	3.24484e-08	0.00144142
SULT2B1	6.92033	-1.39891	2.98679e-37	6.4361e-07
ST5	6.61383	-1.40029	1.03333e-29	7.2743e-05
CPSF1P1	4.43134	-1.40598	3.75474e-07	0.00469575
ZNF784	5.81343	-1.40781	2.20413e-17	0.000985799
CD83	4.46861	-1.40854	2.04636e-07	0.00010594
TGFB1I1	7.70118	-1.40883	1.23725e-61	5.17758e-05
FAM50B	5.52576	-1.41283	4.53366e-13	0.0105882
ADM2	4.61169	-1.41354	1.19854e-07	0.0210059
GSAP	5.59525	-1.41359	1.79548e-15	5.46298e-05
OLFML3	4.23011	-1.41367	3.19008e-06	0.00146694
HOXB3	6.41826	-1.41799	1.38251e-25	0.00105733
WIPF3	4.43925	-1.41801	2.46121e-07	0.00135161
STMN3	6.87585	-1.41829	4.23893e-33	0.000873793
PTPRH	5.45579	-1.42064	4.53765e-14	0.000575376
TMEM145	4.68543	-1.42151	1.95168e-08	0.00354366
ATP6V0E2-AS1	4.47469	-1.42248	1.41989e-07	0.00020101
DIRAS1	4.74855	-1.42566	6.6119e-09	0.00139324
SYDE1	7.43129	-1.42703	2.77755e-52	0.000100083
ULBP1	5.94884	-1.42934	5.10867e-18	0.0041985
S100A2	4.36671	-1.42964	4.70841e-07	0.000941526
ADCY1	6.2613	-1.43263	1.85041e-23	0.0012866
IFIT3	4.19275	-1.43625	3.19008e-06	0.0253608
RFTN1	5.48493	-1.43785	1.11385e-14	0.00120535
AMDHD1	4.95408	-1.44064	1.6137e-10	2.9889e-05
FAM187A	4.05696	-1.44176	8.60108e-06	0.00729196
TMEM136	6.30126	-1.44229	2.2732e-25	0.000220146
ZNF32	6.0588	-1.44308	5.66037e-22	7.56417e-05
BRSK2	5.93082	-1.44732	1.36104e-19	0.0010936
MREG	5.90476	-1.44913	7.1247e-20	7.25177e-08
COL12A1	7.57405	-1.44982	1.14278e-60	2.36254e-05
HOXC4	5.20585	-1.4501	1.69373e-12	9.40488e-06
MAPK8IP2	5.37526	-1.45069	8.19773e-14	0.000252074
IL27RA	6.48265	-1.45078	1.67754e-29	1.12251e-05
IL22RA1	4.98581	-1.45099	6.87408e-11	0.000171646
CEACAM6	6.51834	-1.45648	3.23545e-24	0.0027317
C11orf45	4.66694	-1.45694	1.01002e-08	0.00126872
TGFA	7.34802	-1.45833	2.42697e-50	0.000199696
C1QTNF1	7.09889	-1.46028	4.71928e-45	2.575e-05
EFNB3	4.0248	-1.47243	6.51727e-06	0.000464453
TMEM182	5.60545	-1.47354	1.35145e-16	0.00116954
FAM174B	5.44778	-1.47357	5.45484e-15	0.00111731
BEGAIN	4.34016	-1.47589	3.27e-07	0.0170768
PRR19	4.17022	-1.47825	1.41448e-06	0.00208633
DKK1	9.70639	-1.48673	7.60954e-235	1.29996e-05
CXCL5	10.3672	-1.48854	1.86133e-220	1.8321e-05
SWSAP1	4.13252	-1.4902	1.56704e-06	8.03627e-05
MARCH4	8.90468	-1.49217	4.39398e-125	6.9568e-05
CXCL1	4.58389	-1.49466	1.84268e-08	0.00719641
STOX1	4.54652	-1.49576	9.47806e-09	0.0016688
EVC2	5.734	-1.49593	8.73141e-19	0.000107129
RUNX2	4.35922	-1.49877	1.26047e-07	0.00298911
CNTNAP1	7.42962	-1.50231	1.03267e-59	1.18793e-05
SLC35G2	6.60706	-1.50255	1.33994e-33	0.000141651
PTPN6	7.04546	-1.50555	6.70546e-46	5.44557e-05
CCL2	6.3932	-1.50868	6.07055e-30	2.68591e-05
PEAR1	6.49237	-1.50986	3.27096e-32	6.90463e-06
ZNF19	4.04344	-1.51219	3.33191e-06	0.00939922
CORO2B	4.93803	-1.51243	3.04324e-11	0.00294157
TNS2	7.79666	-1.51579	1.1024e-75	3.75053e-05
AQP3	5.7913	-1.51598	4.92003e-20	0.000235334
CACNG7	7.29835	-1.51786	1.61132e-51	0.000250816
ADAP2	5.52664	-1.52156	3.61856e-16	0.00415251
CA11	5.17054	-1.52164	2.74408e-13	7.75296e-05
EVA1A	4.3745	-1.52308	5.93319e-08	0.00337322
TMEM151A	4.3336	-1.52343	1.07306e-07	0.00788531
EOMES	4.0535	-1.52567	2.33813e-06	0.0127196
PARD6A	4.29088	-1.52624	1.56863e-07	0.000628443
ABCC8	4.05078	-1.52695	2.10037e-06	0.00072936
FOXQ1	4.56497	-1.52925	8.37268e-09	0.00178825
BICDL1	5.17689	-1.53007	4.98203e-09	0.0280806
ARHGEF37	4.24548	-1.53095	2.67881e-07	0.00134572
VAX1	4.28965	-1.53301	1.62849e-07	0.0022953
DOC2A	4.15509	-1.53405	5.20373e-07	0.00270263
RPL12P14	4.9211	-1.53733	6.83032e-11	0.015686
NPAS1	4.05606	-1.53751	1.59484e-06	0.0119821
CHGB	4.74351	-1.54191	3.65845e-10	0.00497178
CCDC9B	7.16545	-1.54727	1.08771e-51	9.6666e-05
ACOT4	4.30316	-1.55205	8.21063e-08	0.00675203
EREG	10.6663	-1.55415	0	3.99223e-06
PLAU	9.95876	-1.55738	3.90987e-271	1.47373e-05
XDH	4.90174	-1.56192	9.70638e-12	0.000495842
STXBP6	4.39227	-1.56598	1.81549e-08	0.00195856
FBXL16	4.21852	-1.56617	1.83955e-07	0.0195154
PSD4	5.92275	-1.56697	1.19971e-22	0.000877177
TRIM46	4.35181	-1.56775	2.8563e-08	0.000184993
MICU3	5.41762	-1.57275	1.55397e-15	0.0064091
HOXC6	5.51287	-1.57429	1.8003e-17	0.00181941
MUC5B	6.81621	-1.57547	4.42765e-41	0.000319601
EPCAM	4.85759	-1.58072	1.15906e-11	9.93866e-05
KCNK5	4.65911	-1.58431	4.62672e-10	0.00278811
GRIP2	4.17887	-1.58539	1.76314e-07	0.00792951
TESMIN	5.61238	-1.58795	2.79623e-19	0.000726582
RBP5	4.22672	-1.59357	1.01203e-07	0.00509715
LINGO1	6.1102	-1.5954	2.61472e-27	0.000284778
PRKCG	4.13761	-1.60068	1.73913e-07	0.000133867
ERBB3	4.95356	-1.60084	4.21968e-12	0.0117065
CLDN3	4.60993	-1.61619	3.81004e-10	0.00168374
CXCL2	5.81191	-1.61684	4.7399e-23	9.0482e-05
NUPR1	5.35263	-1.61714	5.02171e-17	8.89841e-05
SCAMP5	6.9265	-1.61893	3.74037e-49	2.70687e-05
DTX3	6.66618	-1.61964	5.11148e-39	0.000383985
DNAJC18	5.86231	-1.63015	5.16326e-23	0.00181303
LSR	5.97133	-1.64192	3.42164e-26	0.0002253
SPDEF	4.25862	-1.64771	1.8645e-08	0.00031012
FLG	4.83063	-1.64861	2.37261e-12	0.00137062
AC008440.3	4.21387	-1.65411	3.39971e-08	0.00356068
KLHDC7A	5.88011	-1.65554	2.39856e-23	0.00254942
SLC2A3	6.82554	-1.657	1.06201e-47	6.04869e-05
PDE9A	4.06403	-1.66099	1.56343e-07	0.00304097
THY1	5.37908	-1.66166	4.77316e-18	0.000318684
CSF2RA	4.83911	-1.6664	1.5001e-12	0.00448512
CHMP4C	6.33896	-1.67005	3.23156e-34	0.000282126
KCTD11	7.15824	-1.67661	2.11412e-56	0.000255338
KCNF1	6.38398	-1.67814	2.14127e-36	4.4851e-05
BIRC3	9.94431	-1.67978	0	1.01656e-05
ARHGEF16	5.20288	-1.68251	4.93727e-16	0.00292568
PTGS2	6.51301	-1.6828	1.67649e-37	0.000534762
CELSR3	7.41501	-1.69366	2.10418e-74	1.95014e-05
SLC7A7	4.9156	-1.70067	3.699e-13	0.0100858
PADI1	4.29136	-1.70596	4.63037e-09	0.0203226
KCNN4	7.35108	-1.71022	1.13569e-71	4.16532e-05
ANPEP	6.89247	-1.71292	3.64192e-53	5.06787e-05
SP6	5.2956	-1.71793	5.30855e-18	0.00178448
LIMA1	7.40787	-1.72259	4.31752e-68	0.000230897
CDCP1	8.457	-1.72529	2.34183e-121	5.91081e-05
LY6K	5.01679	-1.72665	5.97035e-12	0.0189083
TRAF1	7.17586	-1.72786	3.39001e-66	1.54914e-05
KCNK6	4.98736	-1.72855	4.30539e-15	0.000270132
SYNGR3	5.57483	-1.72951	3.233e-22	0.000450925
FSD1	5.79004	-1.73252	5.17425e-26	9.21373e-05
MST1R	6.31673	-1.73853	2.70447e-37	4.34204e-05
ADPRH	5.39313	-1.7433	5.0259e-20	0.0005173
SNCG	4.88542	-1.75422	1.97085e-14	0.00194151
MUC5AC	7.01233	-1.76347	1.84988e-55	0.000344559
SEMA6B	7.31734	-1.76764	4.13035e-74	4.58288e-05
LOXL4	4.95119	-1.77168	1.36655e-15	0.000117953
LRRC4B	4.07624	-1.79029	1.06867e-08	0.00751816
C1QL4	5.08885	-1.81263	2.44569e-17	0.00170308
SNX10	5.96075	-1.82157	1.04008e-30	0.000818138
ITGAM	5.67642	-1.82271	1.87896e-26	0.000201285
AREG	4.56817	-1.82933	1.58204e-12	0.000297064
RAB26	5.45957	-1.83385	5.94532e-23	0.000235243
FAM155B	5.99734	-1.83614	1.06155e-33	2.92581e-07
DMKN	6.41357	-1.86754	1.5872e-45	7.821e-05
PADI3	5.79289	-1.86965	8.63711e-30	0.000320604
FAM46B	4.62421	-1.8778	1.09015e-13	0.000347584
MEIS3P1	5.86733	-1.88642	1.30605e-30	0.00111057
TTLL6	4.23985	-1.89472	8.66284e-11	0.00680615
L1CAM	6.35164	-1.90356	1.5872e-45	4.05881e-05
ANXA13	4.39119	-1.90936	3.77718e-12	0.00667376
BEX2	4.30007	-1.92187	1.01451e-11	0.000269503
ANKRD1	6.19651	-1.92647	4.58999e-41	0.000211752
FAM198B	4.4528	-1.93765	4.40198e-13	0.00173147
ADAMTSL5	4.54311	-1.95035	8.11568e-14	0.00961899
PALM3	4.89134	-1.97298	2.62152e-18	0.000144593
SALL2	5.42174	-1.97767	1.50517e-25	0.000677877
DRD1	4.51297	-1.98074	2.21408e-14	1.52699e-05
B3GNT3	4.90127	-1.98575	2.94166e-18	0.00280429
UNC13A	5.92062	-1.98907	4.60555e-37	5.30719e-05
RHOV	4.93612	-1.99442	8.66081e-19	0.00182339
IL32	7.19653	-2.06037	2.54721e-96	2.90957e-08
RNF43	4.65505	-2.08419	1.70005e-16	0.00657354
ICAM1	4.5685	-2.08701	3.98682e-16	0.000579137
STAT5A	5.31891	-2.17095	2.48059e-29	0.000100655
RAB39B	4.8966	-2.18649	5.74146e-22	0.00143231
WNT10B	4.22521	-2.20271	2.37041e-13	0.0159451
EDN2	4.036	-2.21041	1.66166e-10	0.0286224
KIF1A	4.87244	-2.22005	1.45888e-22	0.00015787
SPX	5.60619	-2.25121	3.10738e-38	6.6356e-05
ALOXE3	5.34885	-2.28422	1.35138e-32	0.000471577
TNFRSF9	5.1311	-2.37847	1.38902e-30	0.000287356
ACOX2	4.74753	-2.45315	4.29592e-25	0.000120899
BRSK1	4.98031	-2.57174	1.00461e-32	9.01469e-05
CYP1A1	5.8914	-2.78175	8.25103e-70	7.52818e-05
CXCL8	4.81587	-3.05447	3.63581e-40	0.000509958
EGR1	6.62558	-3.06042	8.90927e-144	4.07432e-07
VGF	5.02165	-3.17985	3.97083e-50	0.000350685
DHRS2	6.52344	-3.8339	9.85095e-199	2.25074e-05

## Sheet: Table S2B
Table S2B, Differentially expressed genes in MES1-tetON-TSPX cells compared to MES1-tetON-EGFP cells
Gene ID	Log2(read counts)	Log2(fold change)	FDR	t-test p value
DCDC1	4.57141	3.65002	1.94616e-51	1.27356e-05
AOC3	4.76654	3.52912	1.64138e-47	0.00202916
FER1L4	5.45526	3.20411	2.15923e-60	0.00100459
HIST1H2BJ	4.11907	3.18535	3.63881e-28	0.00133073
HIST1H2AC	7.02823	2.97696	2.63064e-178	8.66568e-06
HIST2H2BE	6.584	2.96472	3.72663e-125	6.01613e-05
HIST1H4H	5.53277	2.83534	4.53602e-59	1.54496e-05
HIST1H2BK	9.27522	2.80345	0	1.77303e-08
FBXW10	5.10226	2.76514	2.04516e-41	2.75593e-05
HSPA6	4.84346	2.70328	2.20052e-32	0.00105604
AOC2	6.08562	2.66739	1.13261e-65	0.000610331
QRICH2	5.43753	2.54962	1.54476e-44	4.94403e-05
UCP3	4.58312	2.54199	1.7576e-24	0.000295428
FAM222A	5.05416	2.53267	1.23099e-33	0.000223571
HIST1H2BN	4.69232	2.48683	7.86094e-26	5.95854e-05
COLQ	4.96561	2.4282	5.17024e-27	0.003712
FOS	4.69882	2.41903	2.13107e-24	5.98214e-05
KIF9	6.33484	2.38699	2.34861e-72	1.93588e-06
HIST1H2BD	6.97146	2.37414	1.94718e-105	5.6703e-05
AC244021.1	5.29127	2.29964	1.5682e-32	0.000139998
CCDC189	6.77459	2.25936	4.52089e-88	2.36948e-06
RBM44	4.72539	2.2306	3.6968e-21	0.000168374
MXD1	8.87153	2.1534	9.88784e-281	1.37018e-05
GON7	7.84926	2.15282	1.21229e-155	2.35742e-05
HSPA1A	10.2465	2.1516	0	7.46959e-07
HIST1H2BC	5.51238	2.09223	2.49942e-29	0.00216965
ZRSR2P1	5.59176	2.08454	1.68531e-32	0.000627461
LRRIQ1	5.37631	2.07744	3.51491e-27	0.000966411
DNAH1	4.85792	2.07535	9.86523e-20	0.0024802
PAQR6	4.26003	2.0746	4.06134e-13	0.00245763
OVGP1	5.13595	2.04111	2.2292e-23	0.000563921
GABRR2	4.66266	2.03931	5.66769e-17	0.00182968
FAM227A	5.09875	2.01965	1.48364e-22	0.000506055
PLIN4	4.36359	2.01445	1.98758e-13	0.000600089
AVIL	5.26764	2.00082	2.64925e-24	0.000309339
LVRN	4.74643	1.99721	2.85696e-17	0.00089246
WNT9A	4.31308	1.99699	1.13654e-12	0.0108392
DNHD1	8.77491	1.99694	1.35551e-158	0.000104567
CFAP43	4.25797	1.98482	5.95189e-12	0.0133532
HIST1H2AG	6.53372	1.96835	1.16102e-56	3.40619e-05
C16orf71	4.33545	1.94729	2.81213e-12	0.00543187
AC009404.1	5.47288	1.92637	3.15833e-26	2.29445e-05
ANKRD42	8.18711	1.9093	1.69862e-101	0.000332855
GYS1	8.32704	1.90786	9.52363e-157	4.75296e-05
SRRM5	4.00257	1.89434	1.49667e-09	0.00192626
C2CD2L	6.73197	1.88986	6.79452e-60	6.24188e-06
HSPA1B	9.67888	1.85045	2.72096e-201	0.000102868
C14orf37	4.48756	1.84168	5.06269e-12	0.00432401
BRICD5	4.61937	1.81575	5.98298e-13	0.00159347
DNM3	5.12255	1.81374	2.97234e-18	0.00203897
MAP6D1	5.62214	1.8045	1.30583e-23	0.00330306
RABL2A	5.46199	1.79234	5.04654e-22	0.00111158
LTB4R2	5.02375	1.76247	8.27691e-16	0.00116647
LZTFL1	8.47603	1.76068	1.0408e-142	6.8879e-05
IL16	5.46167	1.75101	2.23176e-21	0.00020764
C2orf48	4.8225	1.75006	6.90885e-14	0.00480686
SLC51A	4.69088	1.75002	2.60643e-12	0.0059391
CACNA2D2	4.31856	1.74824	5.65017e-10	0.0121881
RRP12	9.09967	1.7294	8.14905e-245	3.73479e-08
DRD4	4.17218	1.71726	6.51545e-09	0.00540147
DPCD	7.19986	1.7031	1.9644e-66	1.17679e-05
INPP5K	8.96024	1.69456	1.33142e-212	3.04179e-07
ARRDC4	8.82548	1.69454	1.1736e-184	8.84282e-06
CA14	4.15329	1.68256	2.35621e-08	0.00780628
SLC6A16	4.37003	1.68094	2.59589e-09	0.00315179
LTB4R	6.9651	1.67704	3.42184e-54	6.69904e-05
KBTBD8	6.45095	1.66604	1.84429e-38	2.10314e-05
ZNF324	7.41826	1.65877	5.34299e-70	9.99806e-05
FERMT3	4.19023	1.65562	2.77652e-08	0.000872799
CDHR5	5.56055	1.65401	2.80091e-20	0.000587683
ZBTB43	8.95503	1.65365	4.10574e-186	1.19332e-05
TMEM86A	5.67427	1.64412	6.38877e-22	8.31029e-05
BNIPL	4.39056	1.64098	3.0668e-09	0.000179447
GUCA1B	5.10793	1.63661	3.61405e-14	0.00603945
CLDN15	6.42567	1.63566	5.30223e-36	0.000104431
PPIL6	6.48523	1.63033	4.34453e-32	0.00127632
KATNB1	10.3296	1.62127	0	1.85526e-07
ARHGAP39	7.84573	1.60724	1.45633e-88	3.35222e-05
TPRG1L	10.0689	1.58731	0	1.76083e-06
UBXN11	7.61997	1.5831	5.20481e-73	7.88556e-05
RAPGEF4	5.78891	1.5733	7.47804e-22	2.53776e-05
HAPLN3	5.46178	1.55581	2.60585e-17	0.000313376
SERHL	5.23801	1.53936	1.38421e-14	0.000272466
SLC26A7	4.99992	1.51386	1.1311e-11	0.00104642
CALCOCO1	9.43062	1.51112	1.44374e-250	7.14931e-07
CCDC96	6.79746	1.50469	1.746e-39	8.57178e-05
MYLK4	4.31882	1.50432	1.62585e-07	0.000267367
ATP6V1D	10.0326	1.50321	2.75705e-280	1.0916e-05
AL360270.1	4.75481	1.50262	5.44386e-10	0.00222742
HSPB8	9.90159	1.49754	2.50E-315	2.08624e-06
TAF13	8.30077	1.48752	1.38528e-103	1.77965e-05
WHRN	7.40131	1.48698	1.39371e-54	0.000183647
FABP3	4.00762	1.48505	3.0694e-06	0.00961485
MTX1P1	5.14421	1.48318	1.44544e-12	0.000258991
ZNF778	7.73566	1.47542	1.49346e-69	3.96082e-05
FAM126B	9.29147	1.47402	4.27519e-200	6.84443e-06
ALG14	6.44542	1.47123	1.07805e-28	0.000642965
MSX1	7.26161	1.46232	1.94616e-51	1.36661e-05
C7orf43	7.85496	1.44924	3.97193e-74	2.462e-05
GRK4	5.54266	1.44854	2.28104e-15	0.000648505
MORN2	6.58197	1.44528	5.20541e-31	0.000318149
GPR155	8.96437	1.44247	5.74186e-147	1.07713e-05
CKB	9.85613	1.43732	6.0277e-252	8.40549e-06
PODNL1	4.49664	1.42916	1.13127e-07	0.00306733
GPATCH11	8.82081	1.4266	5.42188e-97	0.000218004
AC073349.2	4.15972	1.42069	3.49176e-06	0.000271397
STARD7-AS1	5.23677	1.41919	5.72413e-12	0.00892372
CFAP53	4.5545	1.41129	8.5732e-08	0.0153782
KDM7A	8.23035	1.40665	5.77877e-91	3.61808e-07
CCDC40	6.87603	1.40245	6.83292e-35	0.000392753
BBOF1	6.33347	1.3983	8.39512e-25	0.000222285
TCHH	7.7082	1.39783	8.01355e-53	0.000307217
ING1	8.34674	1.39779	1.93116e-94	1.0115e-05
AD000671.1	6.67778	1.39209	3.92146e-29	0.00107006
ARHGEF26	8.58597	1.38475	5.70891e-102	5.13047e-05
NXF1	9.3513	1.38051	4.73745e-185	1.01819e-05
AC006001.3	6.17687	1.37886	5.32897e-20	0.00331428
SH3GL3	4.1373	1.37619	1.88394e-05	0.0338416
GCDH	7.8083	1.37564	1.50704e-65	1.32322e-05
GSDMB	7.97522	1.36963	5.11961e-72	1.98185e-05
ZNF682	4.87645	1.36695	4.1093e-09	0.00250209
MOK	7.33939	1.35473	3.6611e-46	5.49759e-05
WNT2B	4.78946	1.35352	1.65852e-08	0.000404697
EVI5L	9.27489	1.35302	6.56721e-172	5.65771e-06
BHMT	5.09543	1.34588	4.71584e-10	0.00487716
SAMD15	5.53763	1.34085	1.31074e-13	7.78255e-05
ATP6V1A	11.6081	1.33379	0	6.58833e-07
HSPA12A	5.57849	1.3322	6.98128e-13	0.0077311
FZD5	7.27997	1.32917	3.54078e-33	0.00142555
ICAM3	7.62899	1.32259	1.27366e-50	0.00016706
DNAH7	5.92353	1.31841	9.12785e-17	0.00107711
BORCS8-MEF2B	5.73044	1.31495	6.29251e-15	1.94401e-05
METRNL	8.93643	1.31359	8.56793e-126	2.65626e-05
RAB40B	6.85907	1.31051	1.37438e-29	0.00049765
ZZEF1	9.83034	1.3099	1.40104e-226	2.62819e-06
IQCE	10.1275	1.30813	8.01784e-300	6.02619e-09
ZNF844	6.11033	1.3066	5.77699e-18	0.0023483
MAP1LC3B	9.4049	1.30486	2.9275e-149	2.55205e-05
NOL6	9.77374	1.30245	1.15661e-133	0.000116824
CHRNA10	4.17691	1.30227	3.29013e-05	0.00197094
ZNF789	5.31082	1.29619	5.63245e-11	0.000854258
ATG2A	10.6292	1.29404	0	3.37207e-06
UBXN8	5.81305	1.29384	3.42252e-15	0.000256827
PLK3	7.75794	1.29316	3.21414e-56	1.2097e-05
ZNF557	7.45079	1.27336	2.55364e-33	0.00176681
RAB36	7.36742	1.27223	2.1281e-40	0.000129029
IQCG	7.03473	1.27103	1.16595e-32	0.000185909
ZFAND2A	7.0373	1.27101	4.26559e-29	0.00110876
TWF1	11.6882	1.26237	0	2.33993e-08
ATG4A	8.15296	1.25608	2.19023e-62	0.000229227
MCOLN1	8.48965	1.25533	1.18167e-84	7.00759e-06
SLC45A4	7.85601	1.25406	1.83134e-36	0.00115941
CHCHD7	8.46964	1.24933	4.84493e-80	5.93374e-05
PITPNC1	8.21288	1.24907	2.13564e-67	5.63312e-05
MXD4	9.7189	1.24845	3.96775e-195	3.54106e-06
AAMDC	8.48405	1.24644	3.71823e-77	9.19227e-05
ICOSLG	6.81425	1.24307	4.18818e-27	0.000410069
ZC3H12B	6.27976	1.23658	4.99655e-19	0.000174952
POLR2J4	6.85282	1.23455	2.7358e-25	0.00176918
FBXO33	9.7054	1.2324	4.95491e-141	4.06168e-05
HSPH1	12.4745	1.23177	0	8.055e-07
CYB5D1	7.5177	1.23146	2.34725e-41	0.000188568
ZNF473	8.24852	1.23061	1.30663e-64	0.000127799
SGK494	4.99273	1.2285	4.3254e-08	0.00199837
ZNF547	6.26567	1.22179	2.1974e-18	0.000286177
CDADC1	6.37861	1.21842	1.32198e-19	0.000143196
PLEKHB2	11.4241	1.21615	0	5.23919e-07
VMAC	6.71436	1.21334	9.52465e-22	0.00253377
SAP30L	9.37555	1.21168	4.08338e-137	2.33817e-05
GTF2IP4	6.17377	1.21148	9.50023e-17	0.00198283
LIG4	8.86134	1.21074	3.89569e-92	0.000106274
TNXB	4.71709	1.20598	2.11384e-06	0.00135735
ARHGAP27P1-BPTFP1-KPNA2P3	7.05882	1.20438	1.1587e-25	0.00178191
TRIM52	6.46614	1.19651	1.51236e-17	0.00427285
TIGAR	7.98679	1.19448	6.17884e-56	1.32091e-05
SLC25A25-AS1	4.70868	1.19316	2.22173e-06	0.00399519
PRKACA	10.6082	1.19167	3.32585e-221	1.67414e-05
TXNDC16	8.28989	1.19111	2.13331e-61	0.000136623
ZNF814	7.41678	1.19	1.74012e-37	6.62142e-05
CEACAM19	4.12131	1.18459	0.000247346	0.00261458
DCUN1D2	7.97065	1.183	5.11288e-47	0.00043727
SLC43A2	6.73217	1.18206	1.21338e-23	2.76375e-05
MAGEB2	4.41065	1.18164	3.77218e-05	0.0174913
CRY1	8.58963	1.17989	8.60061e-80	1.65995e-05
FOXN3	9.30839	1.17815	1.05855e-130	1.04191e-05
ZNF841	8.47935	1.17534	7.59562e-63	0.000273559
WDR19	9.8454	1.17452	3.7553e-182	4.05085e-06
POLN	5.64932	1.17232	4.37494e-11	0.00383485
CAPS	7.30724	1.17146	1.3862e-26	0.00177966
SH3BP5-AS1	6.15293	1.1687	3.2146e-14	0.00680322
ZNF394	7.6055	1.16762	2.11199e-41	2.96713e-05
HSPA14	8.77328	1.16718	1.32698e-79	0.000125758
KIF21B	8.35505	1.16532	2.20364e-65	5.34043e-05
CTR9	10.5063	1.16428	1.62327e-287	7.2377e-07
MED26	6.82504	1.16423	2.80841e-24	0.00016752
FKBP4	11.8528	1.16371	0	1.72059e-06
ULK4	5.41583	1.16247	1.16373e-09	0.00275782
RMND5A	10.1663	1.15605	3.42423e-183	1.44409e-05
ARID4A	9.43118	1.15433	5.39897e-138	5.87928e-06
FAM210B	8.55848	1.15366	9.31404e-75	1.22382e-05
ACER2	5.97052	1.15304	1.44737e-13	0.00111354
AC008969.1	6.43616	1.15223	2.10721e-18	0.000187538
IRGQ	9.10556	1.14823	3.69919e-97	7.41557e-05
LINC01588	4.65988	1.14606	8.86404e-06	0.000276922
ZNF137P	5.85081	1.14556	4.78701e-12	0.00059419
ATP6V0D1	11.224	1.14512	0	2.39297e-06
TNFRSF19	4.35566	1.13705	0.000104921	0.000800112
SAP30	7.72744	1.13678	2.89605e-40	0.000199442
CTDP1	9.76839	1.13474	4.59289e-139	3.85347e-05
CDKL3	4.85378	1.13409	3.41989e-06	0.00357456
JMJD6	9.49389	1.13336	1.5254e-139	3.5073e-06
MPC1	8.50528	1.12901	2.82413e-69	5.03736e-06
PPM1D	8.42882	1.12234	1.6033e-59	0.000285597
FBXW7	8.79271	1.12094	2.77319e-79	4.62732e-05
ZNF250	6.48947	1.11896	4.93139e-18	5.30733e-06
MAX	9.6028	1.11822	1.91995e-87	0.000193581
C17orf97	4.34699	1.11765	0.000203716	0.00835982
IDH3A	9.34968	1.11757	1.27895e-101	8.18238e-05
CSRNP1	7.91352	1.11717	3.12219e-46	3.92388e-05
ZNF654	8.67084	1.11708	5.0623e-73	5.3737e-05
GNRH1	5.23932	1.11626	1.47519e-07	0.00627336
TRMT6	8.32137	1.1156	2.87906e-58	7.21365e-05
SLC35E1	10.2193	1.11482	1.14979e-183	1.38665e-05
CCDC30	4.04639	1.11402	0.00103903	0.00198909
NARF	9.66034	1.11314	6.18432e-121	2.54989e-05
TRIM36	6.97132	1.1131	2.61103e-24	0.000491777
MAP2K3	9.60145	1.11224	2.46771e-147	8.59996e-07
SCAND2P	8.0627	1.1115	1.16911e-50	3.05751e-05
SEMA6C	6.68996	1.10992	2.18728e-19	0.000883458
SPHK1	9.53044	1.10971	1.06051e-124	2.88042e-05
PIP5K1C	10.5953	1.10967	2.89264e-244	2.76345e-06
HYDIN	6.02067	1.10719	2.67071e-12	0.00567199
SESN2	8.45945	1.10689	3.79457e-59	0.000197217
USP49	7.04204	1.1059	1.83139e-25	5.05729e-06
CTXN1	7.09497	1.10046	5.47993e-23	0.00199149
EXOSC4	7.64405	1.09887	1.19379e-37	2.11953e-05
PMM1	7.82446	1.09775	9.93302e-43	2.10699e-05
PAPD5	8.52037	1.09545	3.22758e-66	1.29252e-06
ZER1	9.5343	1.09328	5.74514e-136	6.93623e-07
HTT	12.5588	1.09239	0	8.22042e-07
AHSA1	11.4855	1.09068	1.09423e-298	5.86542e-06
THAP2	7.58111	1.08479	1.8728e-35	2.45001e-05
SLC25A25	7.39157	1.08313	3.37362e-29	0.000428275
SLC25A28	7.95067	1.08236	5.0365e-44	5.74572e-05
EHBP1L1	11.7599	1.07975	0	4.22349e-08
VPS53	9.82991	1.0769	5.65873e-157	2.36534e-06
CSNK1G1	9.68023	1.07575	4.91247e-139	6.65688e-06
MTRF1L	9.86336	1.07216	3.3441e-161	1.39973e-06
GNAT2	4.65069	1.07154	3.70258e-05	0.00323183
FAM219A	9.94689	1.07121	3.22783e-153	1.61655e-05
CXorf40A	6.16407	1.07117	1.4096e-12	0.00418019
ZNF761	8.83517	1.07063	6.14498e-64	0.000320908
QPCTL	8.32931	1.06968	1.16256e-55	8.23902e-06
LSG1	9.91137	1.06844	1.85229e-162	3.2111e-06
HSPE1	11.222	1.0664	2.20375e-210	1.46069e-05
TCAF2	6.50356	1.06594	2.29291e-12	0.00726243
CCDC39	6.01816	1.06461	6.38867e-11	0.00778202
TBC1D13	9.30601	1.06446	4.52964e-79	0.000200767
SHQ1	8.76853	1.06254	5.2696e-67	0.000141499
CCND3	9.23303	1.06232	6.19904e-99	3.17599e-05
SBF1	11.8215	1.06216	0	5.48514e-06
ETFRF1	6.62633	1.06159	5.95568e-18	0.000425153
TBC1D16	10.2884	1.06102	2.70904e-176	1.56849e-05
TPT1-AS1	5.07959	1.05959	2.39515e-06	0.0302528
MLANA	4.50441	1.05931	0.000235502	0.000396807
SCYL2	10.2955	1.05908	2.54368e-207	1.55422e-06
ZNF468	8.49769	1.05736	7.51458e-50	0.00040332
SDCBP2	4.91176	1.05691	7.66085e-06	0.00141982
DNAH17	5.39392	1.05461	6.98308e-08	0.000231157
GCNA	5.64066	1.05212	3.6882e-09	0.000625166
EBNA1BP2	10.4962	1.05097	1.40104e-226	1.60806e-06
COMTD1	6.48478	1.04909	6.66334e-16	0.000292319
DNAL1	8.62215	1.0486	1.13489e-64	5.04976e-06
BAG1	8.39574	1.04851	5.3328e-56	3.57585e-06
FAM174A	7.90248	1.048	5.59682e-41	1.82401e-05
NLRC3	4.58233	1.04447	0.000133718	0.0137829
ZNF565	4.36994	1.04431	0.000639472	0.00521993
PNPLA2	11.206	1.04398	0	1.82971e-06
ZNF44	6.5496	1.03701	4.35033e-16	0.0006348
FANK1	6.89381	1.03621	5.89304e-19	0.00191759
BAG3	10.9288	1.03527	7.51328e-252	4.61789e-06
TMEM220	4.45827	1.03518	0.00029139	0.0420126
ZNF121	8.47127	1.03505	6.16844e-52	0.000313702
MYCBP	9.79777	1.03477	1.70216e-125	2.81138e-05
FBXW9	7.0271	1.03464	4.79324e-16	0.0080675
TMOD1	5.17765	1.03441	2.281e-06	0.00538371
CYB5R1	8.5487	1.03431	5.87294e-59	5.93278e-05
ZNF506	6.49852	1.03298	3.36104e-14	0.00464807
SMTN	9.43555	1.03151	6.63459e-106	2.59256e-05
PRADC1	8.08163	1.02891	5.32838e-43	9.7101e-05
VIM-AS1	4.70714	1.02867	7.09938e-05	0.000415056
MAFK	10.7428	1.0282	9.19138e-148	1.33282e-05
AHCYL2	8.98418	1.02727	1.94848e-69	0.000171692
TRMT44	8.22902	1.02717	2.71892e-46	0.000190251
ZNF570	6.01331	1.02692	3.86151e-11	0.000296938
GPR137C	8.0459	1.02212	1.83043e-41	9.61127e-05
CASZ1	5.31173	1.02129	8.78502e-07	0.00740129
ANKRD13A	9.0611	1.01969	1.84515e-82	3.02041e-05
EIF2B1	9.94233	1.01812	3.01077e-131	1.9741e-05
C20orf24	10.2827	1.01617	4.16282e-144	1.38998e-05
KLHL15	7.1987	1.01574	1.31727e-23	0.000219813
C12orf4	7.6954	1.01367	5.384e-33	0.00010161
HSPA4L	8.13158	1.01217	1.14048e-41	0.00018681
ZNF35	7.03726	1.0111	1.1917e-20	0.000698289
CLEC16A	9.67315	1.01041	7.01654e-123	7.56186e-06
MTF1	10.3487	1.01001	3.45033e-186	4.29407e-06
ZNF804A	6.47848	1.00881	1.43289e-14	0.000143843
ERO1B	6.947	1.00844	2.92782e-20	3.15681e-05
UBTD1	8.04127	1.00651	2.07613e-36	0.000699661
HECTD3	10.7179	1.00458	7.20475e-172	1.76126e-05
APTR	6.02311	1.00396	2.31173e-10	0.00352228
TSSK4	4.38657	1.00344	0.00095573	0.00605616
MACO1	9.16517	1.00261	3.01033e-70	0.000233364
ABHD17A	9.18646	1.00156	2.2753e-86	3.18692e-05
PHKG1	4.52997	1.00121	0.000295153	0.024446
AASS	8.9418	1.00059	8.54883e-75	2.2087e-05
DCTN3	9.16805	1.00014	3.09175e-87	8.41719e-06
ARPC5L	9.20783	0.998796	1.53028e-88	1.05609e-05
CD160	4.71515	0.998588	0.000112373	0.00639429
BCL2L11	8.23014	0.99841	2.46628e-43	0.000235307
RBM15	8.99769	0.997381	6.80326e-79	2.63501e-07
GPR153	8.91291	0.997171	1.14947e-70	4.73313e-05
ADAM1A	5.6	0.996975	1.93132e-07	0.0262845
RMC1	9.54885	0.994951	8.97917e-114	3.49666e-07
AP2A1	11.8537	0.991972	0	1.02614e-07
SYNJ1	9.35093	0.991362	2.22814e-98	1.10485e-06
PLAG1	8.95055	0.989991	4.49762e-73	2.67192e-05
WDR47	8.41741	0.988578	1.40005e-49	4.34072e-05
SBDS	9.78165	0.987813	1.57075e-70	0.000177692
PITPNA	10.3584	0.987596	2.61386e-156	1.34635e-05
SBDSP1	7.93196	0.985646	4.11898e-35	0.000361657
PARD6G	6.41365	0.985489	1.93231e-13	0.000111436
CCNE1	7.45	0.983642	1.18792e-23	0.0013316
DCAF4L1	5.56577	0.982649	1.33998e-07	0.00903127
EXOC8	9.39183	0.982058	4.33012e-68	0.000180501
ZNF502	4.13785	0.980279	0.00422537	0.0203686
ZNF493	5.94794	0.980093	9.9911e-10	0.000388464
CFAP69	5.35838	0.980019	1.16947e-06	0.00603913
MAK	4.62882	0.979749	0.000329265	0.00797286
TCP1	12.6005	0.977759	0	6.98442e-07
CDC37	11.5108	0.976825	0	6.62111e-07
FAM214B	10.0389	0.972726	1.99508e-146	2.58508e-06
YKT6	11.3846	0.972684	2.25237e-289	1.83353e-06
FAM214A	8.33152	0.971661	1.09343e-46	9.75433e-07
CHP1	11.2115	0.970547	7.26367e-208	1.20519e-05
MYLIP	7.69928	0.969909	1.40011e-30	6.99499e-05
ITGA9-AS1	4.43092	0.96982	0.00117997	0.0046326
MTHFD2L	6.87842	0.968303	3.35582e-16	0.00261952
PRPF18	8.07385	0.96574	3.47778e-38	7.20661e-05
GSKIP	9.16857	0.965601	5.26934e-70	0.000140832
ZNF132	7.70132	0.962196	3.07057e-30	6.43852e-05
RAB43	11.4089	0.960434	3.08034e-164	2.98057e-05
FASTKD5	8.13166	0.959553	5.07307e-39	9.27276e-05
FOXJ1	6.64221	0.959208	3.12754e-14	0.00294843
RAP2A	9.79542	0.959082	2.0155e-105	4.42841e-05
SERTAD3	8.36463	0.958984	6.83678e-46	2.12952e-05
CUBN	5.46919	0.958597	6.43064e-07	0.00334478
PLCD4	6.38405	0.958297	2.22241e-12	0.000335887
APAF1	9.14492	0.957505	6.04375e-75	4.1106e-05
HTRA2	8.40771	0.957467	7.46518e-34	0.0013463
BMT2	8.37624	0.957149	7.739e-46	2.74042e-05
TTC28-AS1	7.23127	0.956768	6.85186e-16	0.00493646
STX12	10.0072	0.954737	9.06072e-95	0.000105158
PCSK7	9.36778	0.953333	3.89767e-86	3.81678e-05
STK40	10.3319	0.95256	4.91471e-152	1.23926e-05
CCT6P1	5.92362	0.952128	3.55413e-09	1.5169e-05
ARL6	6.37992	0.950674	8.82976e-12	0.00174813
DNAJB4	10.0188	0.950654	8.82006e-94	0.000117796
GLRX	7.93781	0.948601	2.46869e-23	0.00381844
LINS1	7.43881	0.945748	1.59047e-24	7.37956e-05
AP1B1	11.1567	0.945444	2.30947e-242	4.72089e-06
VAC14	10.4984	0.944571	1.96772e-115	7.35534e-05
CCDC148	4.50525	0.940482	0.00170844	0.0294818
ZNF805	8.74963	0.940113	8.80089e-57	7.87748e-05
ATG2B	9.81618	0.93983	6.92373e-88	0.000123102
SLC25A29	9.45487	0.934343	6.80407e-83	6.24618e-05
IL18BP	7.42305	0.93406	1.49744e-22	0.000880123
HS3ST3B1	5.30315	0.932449	7.97271e-06	0.000843515
SENP5	10.5362	0.931195	7.80796e-155	1.65647e-05
RRP7BP	5.39597	0.931125	3.32205e-06	0.0116527
ABHD17B	8.14089	0.930581	3.8225e-36	0.000194765
FAM8A1	8.57078	0.929312	7.21384e-49	3.05256e-05
SOCS4	10.1397	0.927074	2.49486e-136	7.86218e-06
SCML1	8.04399	0.925898	5.51603e-35	5.36535e-05
GCH1	7.20584	0.924448	3.77728e-20	0.000194654
TM2D2	9.63035	0.924428	1.69575e-64	0.000290896
CLP1	7.65642	0.923046	1.19293e-26	0.000247064
ZFC3H1	10.3365	0.923003	4.42437e-153	4.27834e-06
ZNF17	6.62572	0.922253	1.29827e-09	0.0137381
TIMM8A	7.45998	0.921748	3.77495e-19	0.00288115
PURB	11.6859	0.920481	1.14168e-180	2.33399e-05
RANBP6	10.7179	0.918908	2.13438e-145	2.02629e-05
AL138789.1	6.90548	0.918037	6.61133e-16	0.00118211
ELL	8.32062	0.917658	1.28087e-40	8.97428e-05
RB1CC1	11.2842	0.916436	1.3204e-261	3.01558e-06
RDH10	8.49212	0.916252	1.27504e-45	3.04126e-06
HCFC2	7.21904	0.915389	5.80499e-19	0.0012736
SMARCA2	11.7176	0.91491	8.20084e-300	3.10937e-06
CLIC2	7.79324	0.913643	3.26077e-29	2.36287e-05
MLXIP	10.4447	0.913564	8.51166e-92	0.000140558
LRIF1	9.08139	0.913042	3.63456e-59	0.000234379
DRP2	5.99517	0.910965	9.97281e-09	0.00491895
ZNF791	8.0041	0.910876	3.19144e-26	0.00166637
AC015971.1	4.88211	0.909807	0.000309832	0.0253182
PITHD1	9.70135	0.909146	1.95231e-103	1.97071e-06
TERF2IP	9.88437	0.90874	9.53718e-107	2.18655e-05
BMP4	8.39738	0.90776	3.10294e-38	0.000449581
SMN2	4.56815	0.907603	0.0015134	0.00953907
GNB1L	6.27472	0.907403	4.88833e-10	0.00485287
WDR73	8.06737	0.904823	2.92553e-34	2.67012e-05
GTF2B	9.01596	0.90452	1.68402e-58	0.000157645
PGP	8.864	0.903355	1.31917e-58	4.07817e-06
KCNA7	5.95	0.903147	4.63706e-07	0.0292073
TXNL4B	8.20324	0.903136	4.04083e-36	9.34019e-05
ADAMTSL4	4.58951	0.902943	0.00098533	0.0115123
CAMSAP1	9.87833	0.902168	1.67259e-102	2.94058e-05
ZNF79	6.13189	0.901627	1.83041e-09	0.00202347
FGFRL1	11.6213	0.901206	9.28766e-280	2.68023e-06
UBALD2	10.3491	0.900002	2.02133e-97	0.000119002
C16orf91	6.46737	0.899805	5.23662e-11	0.00452659
INPP5A	9.02814	0.898746	3.12818e-65	1.02915e-07
KLHL18	8.27635	0.897805	2.57026e-38	3.1174e-05
TMEM70	7.86727	0.896765	1.21734e-27	0.000508765
MOAP1	8.45911	0.896674	2.52279e-42	8.58e-05
USP38	9.72487	0.896614	1.89373e-101	3.66546e-06
NFKBIB	8.23035	0.893166	1.22094e-36	6.32796e-05
CHUK	9.00747	0.892253	8.30385e-63	2.44177e-06
CENPT	8.70597	0.89197	9.54196e-50	9.70902e-05
ZNF92	8.2081	0.891555	6.77907e-35	0.000183757
ZCCHC2	9.17953	0.891535	1.92091e-66	5.34683e-05
DZANK1	6.03434	0.891462	1.49581e-08	0.000835724
CHST11	8.47084	0.89138	1.23611e-42	5.88336e-06
PITPNM1	11.7053	0.891161	1.7456e-174	2.97732e-05
CARD19	8.87	0.891132	1.34312e-52	0.000186614
IDI2	4.99605	0.890873	0.000118239	0.00112929
DPH3	8.99728	0.890774	5.95227e-58	0.000111114
TMEM44-AS1	6.77124	0.890161	2.15026e-13	0.00141699
SWT1	7.01353	0.889538	1.89732e-16	0.000323341
EIF4EBP2	11.5067	0.887486	5.56993e-158	1.58167e-05
POP5	8.06858	0.886891	4.13373e-32	0.000162226
ZNF587	8.98151	0.885839	6.88204e-60	2.83461e-05
PSENEN	8.48951	0.885341	3.2449e-40	0.000311326
SDF2L1	7.67836	0.885104	4.71328e-25	0.000116451
MIR22HG	6.03001	0.884157	2.5301e-08	0.00109657
PSMG3-AS1	5.24425	0.88366	4.10695e-05	0.000645473
UFM1	9.58949	0.883555	1.92875e-77	8.07412e-05
HIST1H1C	7.7681	0.880507	3.28729e-26	0.000203607
AL590666.2	5.48261	0.880327	8.05841e-06	0.015623
SUGT1	9.38014	0.878412	2.0222e-69	9.5528e-05
AP4E1	8.44447	0.875414	4.84994e-40	7.73032e-05
CEP170B	11.1876	0.875177	5.78118e-177	1.58487e-05
LONP1	10.8434	0.874584	3.19876e-146	2.57061e-05
FAM184B	5.83191	0.874566	4.81574e-07	0.0054648
MIB2	8.96703	0.874083	2.08637e-55	8.91734e-05
GMCL1	8.72285	0.87346	8.00622e-33	0.00158977
ST3GAL1	9.3791	0.873331	4.54179e-76	6.84429e-06
CYLD	10.0702	0.872324	2.19668e-106	2.43755e-05
POLR1C	7.55155	0.872135	1.45428e-22	0.000104654
TRMT13	7.47184	0.872087	7.40128e-17	0.00513843
SETD3	10.4033	0.871426	1.91209e-130	1.49198e-05
ORAOV1	8.08908	0.870893	3.70727e-32	3.12474e-05
SLC25A16	7.08864	0.870683	7.38958e-12	0.0106267
SELPLG	4.77234	0.870135	0.000918259	0.00317191
TP53INP1	7.80248	0.869664	7.60374e-25	0.000748357
TUBGCP6	9.43838	0.869029	1.18359e-75	3.22194e-05
RELT	8.28544	0.868369	4.26515e-36	2.19466e-05
GFOD1	7.11205	0.867952	1.11706e-16	0.000352638
OSER1	8.94838	0.867382	1.389e-37	0.000554608
RABL2B	6.89556	0.866944	1.89358e-14	0.000358799
SPEN	11.1547	0.866651	2.38635e-132	3.62371e-05
ZNF622	9.12286	0.866326	5.39671e-64	1.56576e-06
ZNF101	6.16637	0.864421	5.6275e-09	0.000726392
MBTD1	9.08345	0.863007	2.55538e-50	0.000459281
FBXO18	9.57021	0.862195	1.49051e-83	9.78568e-06
DEDD2	8.57684	0.861555	2.69655e-40	0.000315399
SPRTN	8.0361	0.86097	8.03681e-30	0.000175181
ZNF610	5.09237	0.859383	0.00022413	0.0144397
ANKRD36C	4.6727	0.859088	0.00179818	0.00603612
CRAMP1	9.44594	0.857477	6.16403e-71	6.88319e-05
PAX6	4.8752	0.857405	0.000655978	0.00244583
SBNO1	10.8727	0.857147	7.08231e-196	1.09663e-06
CCDC65	4.45836	0.856734	0.00416957	0.0116362
HLA-K	5.51321	0.855648	1.05225e-05	0.00542646
ODF2	9.86748	0.854385	1.14243e-99	6.62609e-06
GNG4	6.92027	0.853905	9.69493e-12	0.00853565
SERP1	11.2351	0.853795	1.48824e-151	2.46512e-05
FAM160A2	9.13136	0.852017	5.74581e-51	0.000327877
AL390879.1	5.471	0.85164	1.27332e-05	0.00346217
MRPL18	9.92013	0.851315	2.98654e-102	5.66071e-06
CETN2	10.0787	0.851262	5.69001e-86	0.000105304
IPPK	6.40511	0.851127	2.9779e-09	0.011201
NCAPH	9.70253	-0.850146	4.41006e-88	7.13269e-06
NUAK2	6.37305	-0.851535	1.44142e-09	0.00152984
SHH	5.06185	-0.851762	0.000325246	0.0379702
CYP27B1	4.86171	-0.851818	0.000958817	0.0351356
AFP	5.01026	-0.85188	0.000479732	0.00573077
SRRM3	4.98913	-0.851942	0.000398492	0.00256435
DTWD2	6.21002	-0.852734	1.32543e-08	0.00618531
MEIS2	7.40546	-0.853383	1.99828e-17	0.0023165
ADGRF4	7.81076	-0.853816	3.64076e-25	0.000127466
GPX7	7.70079	-0.853985	7.59817e-24	1.38341e-06
GBP1	8.1522	-0.854864	7.44201e-30	0.000509804
ALDH3B1	10.7182	-0.855816	5.06651e-168	3.76702e-06
PLCB1	6.75793	-0.856804	7.69605e-13	1.54267e-05
SLC4A3	6.4667	-0.85713	1.47626e-10	5.06487e-05
CFAP45	4.48691	-0.857297	0.00389857	0.0203168
UNK	8.37559	-0.857348	1.61658e-36	3.16288e-05
SLCO1B3	7.55866	-0.858412	3.27102e-20	0.00129861
GNE	8.98077	-0.85879	2.31422e-53	8.98107e-05
TM4SF18	8.87202	-0.85892	1.0817e-49	0.000133359
LAMP3	6.45345	-0.858932	1.59814e-10	0.000244024
IGDCC4	7.05142	-0.859212	1.25015e-15	0.000231891
LINC00857	6.35612	-0.859638	6.45547e-10	1.75584e-05
CYP27A1	7.5241	-0.859688	2.28089e-21	2.9581e-05
CTSC	10.2941	-0.859883	4.43767e-111	2.09416e-05
MYOM3	7.29594	-0.860048	2.17995e-18	0.000115244
VPS35L	9.18141	-0.8601	3.87432e-64	1.17702e-05
RNF135	7.36419	-0.860531	2.353e-18	0.000762315
TYMS	10.2197	-0.861266	1.72365e-130	5.39636e-07
ENG	7.76633	-0.861336	1.98367e-25	1.8233e-05
ZNF334	6.90326	-0.861472	1.04325e-13	0.00179141
ROR1	8.94473	-0.861817	1.29603e-54	3.61105e-05
TMPRSS2	6.32895	-0.862236	2.30768e-09	0.00264641
ABLIM1	9.10104	-0.863736	4.77259e-61	2.03963e-05
RPS10P7	5.79191	-0.863786	9.14654e-07	0.0054371
MANSC1	8.47942	-0.863858	6.5108e-40	2.90906e-05
NEXMIF	5.76657	-0.863906	6.83797e-07	0.00469623
NSUN7	5.60002	-0.864203	2.88909e-06	0.000471496
NRCAM	7.28751	-0.864712	3.75465e-18	0.000470831
ADAMTS10	6.31981	-0.864893	9.73806e-10	0.000156529
SOD3	5.81086	-0.864933	8.22261e-07	0.00477698
EYA4	4.54098	-0.864954	0.00497992	0.0169487
GAS5	8.45349	-0.864968	5.06954e-39	1.96871e-05
ZNF883	6.98749	-0.865158	3.10421e-15	5.09174e-05
CHI3L2	5.16321	-0.865197	0.000190588	0.0212713
TRIM13	7.45507	-0.865775	1.12195e-09	0.0110077
GPR37	6.07581	-0.866263	2.28593e-08	0.00072691
LPAR2	6.9412	-0.866389	6.03883e-14	0.00221216
NIPSNAP2	9.88352	-0.867725	8.11499e-85	6.93275e-05
NEMP2	7.83107	-0.86812	1.15755e-26	9.14073e-05
WNT3	7.25916	-0.868316	8.98272e-18	0.000811382
PDE9A	5.6184	-0.869387	2.57083e-06	0.0014728
ZNF467	5.67234	-0.869654	1.97072e-06	0.00306346
COL17A1	4.44849	-0.870097	0.00324092	0.0138657
MYRF	9.14718	-0.870593	2.61109e-59	0.000116776
ZNF619	6.12934	-0.870757	2.87012e-08	0.00697198
SV2A	9.55761	-0.87081	8.84017e-86	6.69537e-07
WWOX	6.29531	-0.871017	2.14221e-09	0.00415893
LPP	9.25338	-0.871341	2.87745e-55	0.000268747
SDC2	7.51199	-0.871388	3.71011e-21	0.000506107
SERPINH1	11.081	-0.871478	8.17459e-132	4.03387e-05
ZNF341	5.97809	-0.871747	1.06327e-07	0.00590224
UGCG	9.40969	-0.873386	3.71204e-66	0.000123031
HHIPL1	6.69194	-0.873463	8.22891e-12	0.0040158
HNMT	7.69576	-0.873598	4.91995e-24	0.000376948
MVB12B	6.5591	-0.873767	3.69687e-10	0.00995353
ZC2HC1C	5.29036	-0.87385	4.21365e-05	0.0138062
INO80C	7.03659	-0.874044	4.2212e-16	5.9498e-06
LGALSL	7.17734	-0.874719	5.57404e-17	0.00107614
TRIM6	8.98412	-0.874995	2.74428e-56	8.19412e-05
RTKN2	7.90687	-0.875347	1.7885e-28	5.71276e-05
KCNJ12	5.24353	-0.875564	7.34114e-05	0.0134497
GJA1	9.18438	-0.875696	5.87293e-63	7.82229e-05
APH1B	8.11486	-0.875706	1.60624e-26	0.00148614
PNMA6A	4.8416	-0.876089	0.0010001	0.0424795
STEAP1	7.33846	-0.876099	1.19997e-17	0.00211481
PMEPA1	10.2964	-0.877158	3.70373e-102	4.08583e-05
NETO2	10.7086	-0.878243	2.85461e-185	8.72976e-07
NFKBIA	9.80985	-0.878813	1.01573e-102	1.78253e-06
STK33	6.30363	-0.879029	4.14751e-10	7.96596e-05
SPA17	5.94755	-0.879699	6.37264e-08	1.49406e-05
EPHX2	5.94669	-0.880064	5.81499e-07	0.0256701
DDX59	7.54565	-0.881825	5.16696e-21	0.00124812
IFI35	7.36727	-0.882118	1.97269e-11	0.0128002
SHF	5.4493	-0.882637	3.12189e-05	0.0443713
FERMT1	7.7944	-0.883417	2.41726e-26	0.000128881
ZFP92	4.5467	-0.884276	0.00270751	0.00261989
KCTD14	6.47607	-0.88511	6.04925e-11	0.0026922
CLYBL	5.4468	-0.885619	1.33338e-05	0.0225441
ZNF236	8.50934	-0.885811	8.65267e-41	0.00022422
METTL8	7.53547	-0.886028	4.32165e-19	0.00258385
MST1P2	5.38386	-0.886065	8.97712e-06	0.000175228
MAGEB17	6.14153	-0.886588	1.65422e-08	0.00979933
CAMK4	5.72992	-0.887129	5.45676e-07	2.25042e-05
SHOX2	6.53383	-0.887289	8.13617e-12	0.00096645
NOD1	7.77336	-0.887898	6.03898e-26	0.000385698
COQ2	8.06416	-0.888383	9.98635e-30	0.00061824
CHRNB1	5.85691	-0.888502	1.30879e-07	0.00367533
ZDHHC15	6.48868	-0.889335	1.66039e-11	3.91395e-05
ENO3	5.61513	-0.890155	2.03406e-06	0.00217564
C3orf14	6.47244	-0.890407	2.31311e-11	0.00033429
MYL9	6.55949	-0.890452	2.16125e-11	0.00518366
OXTR	6.31517	-0.890469	2.59157e-10	0.00115048
FAM174B	6.86316	-0.890535	3.60654e-14	0.00184607
PRKG2	6.17605	-0.890676	1.79966e-09	1.9618e-05
GPR160	4.75667	-0.890951	0.000582547	0.040775
MAMDC2	7.82564	-0.892157	5.36884e-25	0.00106159
ESPNL	6.28026	-0.892912	3.33777e-10	0.00097404
TMEM53	6.38913	-0.893246	1.48995e-10	0.00256687
CASD1	7.4163	-0.894427	2.70113e-21	0.0003203
PTPRJ	11.9321	-0.894567	0	3.25197e-07
FZD2	6.98115	-0.895354	3.16636e-15	0.00134469
ERVMER34-1	6.2931	-0.895752	3.4707e-09	0.0127862
CHST6	6.90611	-0.896335	1.3825e-11	0.0103593
PPP1R14A	6.5002	-0.896939	7.162e-12	0.000707153
CARD8	7.61627	-0.897016	2.76494e-24	0.000227243
RBM47	8.36228	-0.897162	1.87921e-37	0.00026492
LRFN4	8.84974	-0.897573	6.35814e-33	0.000748242
STX1B	4.82865	-0.89809	0.000424327	0.00151699
JAK3	6.36937	-0.898323	3.38406e-10	0.0074216
FRMD5	7.98935	-0.898388	5.27515e-29	0.000656942
CPNE2	8.9124	-0.898532	1.41465e-58	2.62448e-05
GPR15	4.91004	-0.899658	0.000266136	0.00786783
CEMIP	8.16542	-0.900091	4.06978e-29	0.00125924
PHLDB2	9.79909	-0.900405	1.80787e-93	4.18829e-05
CDH12	7.75124	-0.901085	1.62717e-27	2.41412e-06
LINC01004	5.11972	-0.902914	7.50659e-05	0.010588
NBN	8.99641	-0.903084	1.0131e-60	5.48202e-05
PHF11	6.07823	-0.903176	4.006e-09	9.0747e-05
ST14	7.07481	-0.903736	3.99787e-15	0.00426193
PRELID3A	5.2382	-0.904535	2.45204e-05	0.000608464
RPL22L1	6.60173	-0.906861	2.26307e-12	0.00292257
ZNF784	5.57688	-0.90721	2.70085e-06	0.021492
OSBPL10	9.92292	-0.907439	9.34725e-85	7.13058e-05
FAM110C	4.3328	-0.907609	0.00372366	0.00506554
CAMK1	6.87659	-0.907922	2.61818e-15	0.000508892
ZNF280D	8.54091	-0.908266	1.69949e-45	1.65217e-05
EMB	9.42386	-0.909032	5.58266e-75	6.41779e-05
HNRNPA1P33	4.45867	-0.909278	0.00192183	0.0123682
FOXRED2	8.18901	-0.90954	4.47649e-37	1.15416e-06
NAALADL2	4.46123	-0.909597	0.00272666	0.00811568
ADGRV1	4.51888	-0.909873	0.00174703	0.00220513
BST1	8.37156	-0.910152	1.18935e-40	8.33661e-05
ZCWPW1	4.82465	-0.910747	0.000309841	0.00831304
NREP	8.60498	-0.910869	2.52952e-26	0.00221124
SMAD3	13.3361	-0.911327	0	6.90599e-07
SERPINA5	4.76189	-0.911378	0.000559353	0.00814836
TRAM2-AS1	5.53439	-0.911446	2.81051e-06	0.00452722
IER3	10.8138	-0.911554	7.72079e-126	3.0434e-05
PAQR7	7.08589	-0.911839	5.99276e-18	0.000110697
DGAT2	7.52309	-0.911903	1.03239e-17	0.00357329
KIAA1549L	8.04427	-0.912033	8.63867e-34	3.19858e-05
TMEM268	6.65398	-0.91313	2.963e-13	0.000640596
SERPINB1	9.36026	-0.913275	4.62252e-72	9.16692e-05
ARTN	5.75707	-0.913295	5.39215e-07	0.020542
DNAJC12	5.24294	-0.913454	1.97075e-05	0.00247963
CELSR3	8.9463	-0.914333	5.84325e-56	0.00017811
ADAMTSL3	4.77111	-0.914422	0.000437457	0.00972845
FLVCR1-AS1	5.42684	-0.914971	5.20263e-06	0.0129386
SASH1	6.40656	-0.915639	2.68592e-11	0.00113089
MAF	6.84376	-0.916769	2.52364e-15	0.000430228
CATSPER2P1	4.40621	-0.916847	0.00211145	0.0242347
AGAP2	7.38456	-0.917028	6.92326e-20	0.00168548
RNASEK-C17orf49	6.71176	-0.917282	4.99138e-14	0.000826317
FAM234B	7.29268	-0.917293	5.11707e-20	0.000668412
STAP2	6.94856	-0.917324	2.83488e-16	0.00103361
MYO16	4.55935	-0.918093	0.00166855	0.0111084
CFD	5.15777	-0.918116	6.97972e-05	0.0305146
MTMR2	6.96937	-0.918774	6.13909e-17	0.000124604
ASB13	7.85417	-0.918889	1.11736e-30	1.49688e-05
SAMD9L	8.53333	-0.918893	1.92e-32	0.00151574
CST2	6.98478	-0.919137	1.77671e-16	0.0015207
FAAP24	5.09917	-0.919203	6.94497e-05	0.0121331
PORCN	7.26988	-0.919535	1.83267e-17	0.00328944
DMTN	7.23994	-0.919563	2.31756e-19	0.00094268
TMEM42	6.77554	-0.919687	9.05316e-14	0.0037617
MAGEA4	7.90793	-0.91972	3.25128e-31	6.12385e-05
SGCB	9.54006	-0.920069	4.14951e-91	1.41501e-05
TSPAN15	8.5168	-0.920654	2.54812e-46	6.24259e-06
CIITA	6.201	-0.922944	8.96013e-10	0.00400028
IGFBP3	10.1348	-0.923144	7.93904e-48	0.000488769
FBXL16	5.46764	-0.923604	1.70743e-06	0.00185803
CC2D2A	7.2454	-0.924028	2.17384e-18	0.00193878
TLE2	4.37515	-0.924224	0.00257751	0.0442194
RNF208	5.77422	-0.92431	1.05954e-07	0.000225883
ARL2	7.47554	-0.924573	7.47804e-22	0.00116148
ENTPD3-AS1	4.34021	-0.925073	0.0042418	0.0313636
ARL10	6.06839	-0.925199	4.30122e-08	0.0188863
ACSM3	4.71678	-0.925344	0.00060758	0.0083207
FIZ1	7.23827	-0.925516	3.47425e-20	0.000277791
TADA1	7.27214	-0.926032	6.16775e-21	8.74095e-05
PTPRR	5.34986	-0.926856	7.32579e-06	0.0157637
THBD	9.09369	-0.927715	8.27045e-68	4.79589e-05
COL9A3	6.5543	-0.928278	7.40173e-13	0.00117738
TP53I3	6.26052	-0.928281	2.13392e-10	0.0051798
SLC52A3	6.75036	-0.928369	6.52999e-15	1.35795e-05
XK	5.18981	-0.928551	4.33608e-05	0.037386
USP11	9.82118	-0.928634	2.57151e-94	4.64148e-05
CRISPLD1	6.98483	-0.929832	1.51854e-17	2.6752e-07
ADCY6	8.13392	-0.930283	1.92057e-37	7.75521e-06
KLHL35	4.46675	-0.930564	0.00218349	0.0261375
AADAT	6.31218	-0.930658	6.7076e-11	0.00337947
SCML2	5.2947	-0.930938	6.86327e-06	0.00622197
ADAM19	9.31672	-0.931177	2.32214e-79	3.45876e-05
CSF1	12.0189	-0.93256	3.31203e-135	4.95878e-05
TMEM184A	7.0125	-0.932609	9.47945e-18	0.000230249
PCCB	8.35575	-0.93327	2.63112e-42	6.92854e-05
DEPP1	9.58697	-0.933689	6.57058e-96	1.46367e-05
PNMA8A	7.56866	-0.934073	4.50304e-25	0.00021075
NCAM2	6.53215	-0.934162	9.0432e-13	0.0010985
CIB2	6.52121	-0.934943	4.92392e-13	0.000332325
ZNF618	8.07604	-0.934995	1.90467e-35	0.000102949
AC005083.1	5.94719	-0.935019	2.68684e-07	0.0191472
RGCC	6.99616	-0.935181	4.49779e-17	0.000900353
APOBEC3F	6.38729	-0.935565	8.48775e-12	0.000452311
RTN4R	5.18552	-0.937677	1.67337e-05	0.000604802
HECW2	7.47582	-0.93768	1.67689e-24	5.11867e-05
RPP25L	6.49739	-0.939363	9.72777e-13	0.00236443
SNCA	6.38629	-0.939601	6.33242e-12	0.000620363
HDAC9	10.0334	-0.939832	1.25358e-138	1.73516e-07
HOXD11	5.53357	-0.940031	1.3542e-06	0.00827262
MACC1	10.0515	-0.940831	2.43903e-108	5.17885e-05
BTN3A2	6.64333	-0.940915	3.97314e-14	0.000216858
ZNRF1	8.59583	-0.940974	1.54124e-49	0.000106075
ALDH1A3	13.3294	-0.941637	0	3.28543e-08
HERC6	7.33182	-0.942365	2.79837e-21	0.000906776
VWA1	6.16503	-0.942576	1.93471e-10	0.000320457
TTC22	6.87026	-0.944102	3.85739e-16	0.000845567
ALMS1-IT1	4.24393	-0.944123	0.00361036	0.00225596
SEMA7A	10.5026	-0.944447	1.60206e-171	5.84044e-06
FHL2	7.18177	-0.944538	2.93356e-19	0.00125113
FNDC10	7.57382	-0.944744	1.50929e-25	0.000395719
OAS3	10.6555	-0.945314	3.14015e-61	0.000357424
TCEA3	7.96164	-0.946255	3.16612e-32	0.000404537
UBASH3B	9.00656	-0.946756	1.67553e-42	0.00077726
ISG20	6.16892	-0.947048	9.10213e-08	0.0287539
IL22RA1	6.55271	-0.947557	9.80309e-13	0.00351671
PAK6	5.94671	-0.947842	1.6645e-08	0.00847184
ANK2	6.23843	-0.948	9.40323e-11	0.00306595
PAQR4	7.26953	-0.948933	2.81321e-20	0.00146116
PLCB4	7.36747	-0.949072	3.04897e-23	0.000102989
HMGA2	11.6335	-0.949372	3.79222e-293	3.60861e-06
DUSP19	5.97689	-0.949638	3.11187e-09	0.00105508
THSD4	9.26095	-0.949955	1.40308e-76	5.71181e-05
EFEMP1	9.42958	-0.950882	1.76269e-94	4.84387e-07
AMPH	5.98633	-0.952072	2.96706e-09	0.0019664
ADAMTS20	6.27998	-0.952353	1.50029e-11	0.000106266
BTN3A3	7.85344	-0.952544	9.24682e-31	0.000347359
MYLK	10.6464	-0.952871	5.18081e-122	6.04894e-05
TNFRSF11A	7.74814	-0.953362	1.98207e-20	0.00414725
SPP1	9.61004	-0.955025	2.7152e-95	3.60189e-05
NAP1L6	5.66138	-0.956826	1.31133e-07	0.00220448
NCF2	6.7138	-0.957657	3.21059e-15	1.21104e-05
KCNG1	5.17652	-0.958582	1.24927e-05	0.00467385
CST4	8.54549	-0.959252	3.07193e-50	5.67258e-05
C11orf68	9.51224	-0.960333	5.82675e-84	8.04314e-05
POLE4	7.75292	-0.961257	3.47848e-27	0.000856716
MATN2	5.14648	-0.962622	1.31169e-05	0.0042084
NOV	7.71579	-0.962674	2.49165e-30	1.98032e-05
LIMCH1	7.56315	-0.96306	1.22573e-27	1.41694e-05
LPAL2	4.21541	-0.963409	0.00336234	0.0237392
GREB1	4.87806	-0.964198	9.17512e-05	0.00978337
MAPK11	7.14401	-0.965316	5.92968e-21	3.12605e-06
TMSB4XP8	6.11124	-0.965766	5.82297e-08	0.0244104
PARP10	7.92582	-0.96608	3.23271e-29	0.000955941
NMU	5.08638	-0.967109	1.60494e-05	0.00301469
FSTL5	5.49213	-0.968061	1.24402e-06	0.0162257
IFT46	5.97986	-0.968342	1.35254e-09	0.001644
HHAT	7.17036	-0.96838	1.94484e-21	5.75584e-05
TNFRSF11B	5.10446	-0.970422	1.34851e-05	0.00226424
LINC01436	4.57555	-0.971659	0.000501649	0.00193624
ELOVL2	5.67028	-0.972369	3.81883e-06	0.0446833
ADAMTS15	6.78006	-0.972644	1.36593e-16	9.12055e-06
C1orf115	5.48826	-0.972773	3.86932e-07	0.00490419
TENM2	6.32794	-0.972952	3.42575e-12	0.000764667
TRPV4	6.79471	-0.973772	6.63477e-17	7.41378e-05
CREB3L4	6.90013	-0.974196	4.75501e-18	4.11569e-05
GLT8D2	6.73756	-0.974504	2.03704e-15	0.00181588
MAGI2-AS3	5.85436	-0.975025	6.32495e-09	0.00565778
SAMSN1	6.02192	-0.975243	3.35808e-10	0.0012588
BLK	5.92142	-0.975381	2.28912e-09	0.00214361
TRIML2	7.1196	-0.976188	5.38136e-21	7.50931e-07
TMEM154	8.04791	-0.976442	3.73267e-38	9.91003e-05
GPRC5B	9.25669	-0.976522	4.44153e-78	8.2072e-05
SOX9	10.8676	-0.976664	2.10578e-217	4.52883e-06
AKAP6	7.42831	-0.976773	2.41431e-25	0.000126247
KITLG	9.8083	-0.977256	5.82755e-74	0.000181513
PRSS23	11.5068	-0.977509	0	1.90329e-07
GDAP1	6.02957	-0.978065	4.07316e-10	0.00313393
LIPG	9.85834	-0.979678	2.7479e-63	0.000232724
CPA4	6.97789	-0.979841	6.88218e-19	0.000207772
CDC7	8.41653	-0.980134	3.0528e-42	0.000540417
LINC00460	7.81102	-0.980315	2.89693e-32	0.000175913
F2RL2	8.13905	-0.982403	1.84445e-41	1.33399e-05
CPEB1	7.00495	-0.982495	1.78164e-18	0.00148097
ETS1	10.4989	-0.982512	2.12102e-207	1.69624e-07
PRTFDC1	8.00228	-0.983879	1.22094e-36	0.000185398
LY6K	6.77949	-0.986032	3.59948e-17	6.13748e-05
CAV1	11.6754	-0.988987	2.83184e-276	3.44935e-06
AGR2	7.56447	-0.989165	2.99298e-28	0.000203489
BRSK1	6.80649	-0.989828	5.80007e-17	0.000819984
FOXQ1	6.09601	-0.989864	6.19665e-10	0.0100844
RTN4RL2	4.90575	-0.989986	6.05872e-05	0.0379637
FLG	5.24009	-0.990393	3.1249e-06	0.00147679
VGLL3	6.39911	-0.990436	1.63537e-13	0.000115728
PKP2	7.63949	-0.990802	1.5496e-29	0.000273303
PDGFRA	6.19087	-0.991102	3.9447e-11	0.00568839
AC022034.2	6.11079	-0.992183	1.47468e-10	0.00544845
BANK1	4.80486	-0.992244	0.000113448	0.00845784
PRKCH	5.95303	-0.992546	2.57028e-09	0.0108284
SLFN11	9.91859	-0.992851	5.7166e-138	4.2287e-06
CD68	8.86716	-0.993479	6.14608e-70	1.63148e-05
SLC16A5	7.03049	-0.994026	2.00585e-19	0.000715115
ZFP36L1	11.8957	-0.994113	0	1.57854e-06
ADGRE1	6.73867	-0.994248	1.05894e-16	0.000199029
LINC01116	6.83608	-0.994859	1.53772e-17	0.000853047
LINC01124	5.93393	-0.995004	7.20204e-10	0.00170512
SERPINA3	7.15999	-0.995858	2.05513e-20	0.00163846
CEP250	10.3831	-0.997594	2.47981e-151	2.19603e-05
BARX1	5.07017	-0.998119	1.03088e-05	9.28352e-05
PSD4	7.86767	-0.999222	4.47942e-35	0.000147107
KRT19	12.2556	-0.999501	0	1.72646e-06
SYNPO	9.58826	-1.00085	1.28357e-97	6.06941e-05
FHL1	6.64859	-1.00102	3.90531e-15	0.00226329
CCDC88B	5.8243	-1.00143	2.57453e-09	0.000198504
PRDM5	5.04706	-1.00177	1.42237e-05	0.00999147
PCDHA5	4.80144	-1.00202	6.02901e-05	0.0129081
PARM1	7.44696	-1.00237	1.41087e-26	0.000221463
SH3RF3	7.13242	-1.00261	2.454e-22	3.71164e-05
PRR15	6.40176	-1.00292	6.36341e-11	0.0122492
MARCH10	4.19968	-1.00423	0.00230839	0.0281277
DDX60L	9.31156	-1.00797	2.48183e-97	2.16799e-06
MT1F	5.30395	-1.00798	2.3238e-06	0.0260112
PAK3	6.42702	-1.00859	3.35796e-12	0.00662826
PRSS12	7.0583	-1.00894	2.56163e-20	0.0011444
PHLDA1	12.5004	-1.00909	0	2.37115e-07
ATP1A1-AS1	4.6228	-1.00932	0.000269199	0.00143543
IL1A	9.15076	-1.00952	1.19211e-74	0.00011788
ADGRL3	6.03609	-1.00958	1.05076e-10	0.00145637
IFNLR1	7.43173	-1.01008	2.81403e-27	0.000108277
RASAL1	5.40836	-1.01136	2.76886e-07	0.000300505
RTN1	6.57409	-1.01215	1.43011e-14	0.00314623
IL1R1	6.79859	-1.01236	4.73438e-18	0.000667902
LOXL4	7.61337	-1.01266	1.60634e-31	2.35383e-05
SEC16B	6.05704	-1.01355	4.27311e-11	0.00254803
CCND2	4.97238	-1.01435	1.34314e-05	0.00579693
CTF1	5.80748	-1.01462	2.69243e-09	0.00599537
SCAMP5	4.78169	-1.01471	4.93155e-05	0.00254448
PARD6A	6.0003	-1.01538	1.29488e-10	0.00201422
PPARG	8.44626	-1.01575	3.93222e-52	9.36274e-05
PLLP	4.88172	-1.01635	3.3123e-05	0.028562
TMEM173	7.46058	-1.01667	3.3334e-17	0.00601276
PDE11A	6.28626	-1.0173	5.5501e-13	0.00014853
AS3MT	5.96473	-1.01746	3.5187e-10	0.00358567
BIK	4.7091	-1.01792	8.13386e-05	0.00149461
FAM167A	5.2866	-1.01848	1.38982e-06	0.0154136
ELF3	8.4797	-1.01858	6.10987e-55	1.98445e-05
PMF1	8.2609	-1.01927	8.67836e-46	0.000170437
KPTN	5.348	-1.01982	4.89918e-07	0.00470589
GAREM2	6.03846	-1.01996	1.50398e-10	0.00710632
ZC3H12C	8.96846	-1.02064	6.21858e-79	8.7862e-06
ANXA3	10.1029	-1.02091	1.73631e-111	3.83987e-05
FBLIM1	7.50018	-1.0214	3.10378e-21	0.00367738
EFHC2	4.09688	-1.02181	0.00289615	0.0315962
TSPAN1	6.81404	-1.02206	9.55693e-19	3.58577e-05
FEZ1	5.8588	-1.02246	8.31509e-10	0.00593266
CNGA1	6.07187	-1.0228	2.16243e-11	0.00101747
CEND1	5.00788	-1.02308	8.97712e-06	0.00140441
PSMB8-AS1	6.76305	-1.0242	3.68196e-18	6.29112e-05
RRAD	8.93405	-1.02436	1.62466e-74	4.28425e-05
FJX1	7.77533	-1.0244	3.12968e-31	0.000792311
PATZ1	8.00526	-1.02536	3.59513e-41	4.12202e-05
WWC1	7.46627	-1.02601	1.35793e-28	8.51359e-05
HR	4.7772	-1.0265	9.24579e-05	0.0316594
PRSS16	6.76508	-1.02678	3.96402e-18	0.000315817
RAB39B	4.9759	-1.02757	2.65892e-05	0.0190865
ANKRD13B	6.08829	-1.02789	1.04968e-11	0.000893707
TMEM144	7.52161	-1.02861	8.95868e-29	0.000284718
CADM1	4.8345	-1.02921	3.43368e-05	0.000751858
C15orf41	7.30321	-1.02944	7.40971e-20	0.00332307
ACADL	4.40048	-1.03028	0.000599305	0.00208248
OAS1	7.69141	-1.03059	5.13715e-30	0.000869349
CDH3	4.09096	-1.03118	0.00278236	0.00394523
C2CD4C	6.19484	-1.03159	5.22867e-11	0.0108063
TMCO4	7.5634	-1.0316	2.57847e-31	3.52911e-05
SLC25A45	4.48669	-1.03213	0.000315594	0.000602856
FAM72A	5.55817	-1.03281	2.72807e-08	0.000922221
NPAS3	5.32724	-1.033	3.33855e-07	0.00853665
FGF11	4.75225	-1.03377	6.68375e-05	0.0184902
STYK1	5.87485	-1.03379	4.77558e-10	0.00153197
CDH11	6.00161	-1.03387	8.104e-11	0.0063989
LINC00482	4.12611	-1.03721	0.0023466	0.00356381
P2RX4	8.31169	-1.03724	2.71491e-50	6.36953e-05
CTHRC1	8.30437	-1.03924	6.58985e-51	3.51704e-05
SCUBE3	6.21578	-1.03967	2.70041e-12	0.00348889
EMP3	9.29932	-1.03986	1.69989e-89	5.63029e-05
PKD1L2	5.14997	-1.04073	1.79691e-06	0.0126024
TM6SF2	4.43668	-1.04116	0.000566911	0.0350925
CDCA7	7.82538	-1.04175	1.9695e-37	7.36633e-05
SAMD3	5.69069	-1.04255	4.20304e-09	0.00166021
MAPK8IP2	5.08739	-1.04273	3.80873e-06	0.00635614
PDGFB	6.35188	-1.04409	1.66265e-13	0.00357464
OPRL1	5.69952	-1.04606	2.92543e-09	0.00378357
CTGF	7.59217	-1.04722	2.521e-28	0.00109532
LINC01615	4.09901	-1.04965	0.00221184	0.0395878
CPLX1	6.09391	-1.05003	1.9534e-08	0.0228566
NEIL3	7.24598	-1.05015	3.46663e-26	1.06124e-05
EHD3	7.42473	-1.05461	7.25783e-28	0.000598257
RYR1	6.08654	-1.05519	7.30017e-11	0.0107973
SLC27A6	4.38791	-1.05556	0.00026846	0.0112121
CXXC4	6.26766	-1.05583	2.09594e-13	0.00146066
DPP4	7.18852	-1.05586	4.46047e-24	0.000826499
CCDC102A	8.21375	-1.05772	1.35466e-48	0.000102177
PDIA3P1	5.88531	-1.05864	1.15804e-10	7.52462e-05
RCAN2	5.64339	-1.05938	2.50636e-09	8.79404e-05
P3H2	9.34608	-1.06078	4.84152e-109	6.95445e-06
UBA7	6.43685	-1.06122	1.44243e-15	0.000237374
ASIC1	4.98834	-1.06211	3.74342e-06	0.000110617
APOL3	4.86105	-1.06274	1.66485e-05	0.00253993
LRAT	4.74568	-1.06288	2.93502e-05	0.00399631
BEND3P1	4.53031	-1.06457	0.000279018	0.0409654
CYP2J2	6.58499	-1.06488	7.94531e-17	0.00114403
PAPPA2	5.11229	-1.06557	1.48292e-06	0.00274348
RAB42	4.95529	-1.06625	6.42505e-06	0.00370814
KRT15	7.02883	-1.06664	1.91717e-23	9.29433e-05
ITGA2	12.9155	-1.06696	0	8.51659e-07
PDE2A	6.53782	-1.06757	1.4738e-16	0.000594702
XKR8	7.13832	-1.06778	8.40876e-23	0.00137584
AOAH	4.7554	-1.06785	2.09011e-05	0.000710514
MICU3	5.41821	-1.06844	8.45856e-08	0.00495707
SAMD13	5.46128	-1.06844	2.96018e-08	0.0019528
MROH6	4.23171	-1.06946	0.000780192	0.0471543
BICDL1	6.00441	-1.06968	1.93865e-11	0.00341338
PLCH2	4.19972	-1.06991	0.000882636	0.0373854
ACOT4	4.64549	-1.07011	5.5301e-05	0.000335569
CDSN	5.15471	-1.07143	8.77997e-07	0.00639815
GPR39	5.95635	-1.07225	7.80739e-09	0.0220233
GCNT3	6.41276	-1.07269	7.91335e-09	0.0240291
GATA3	6.69081	-1.07279	4.26159e-18	0.00122734
FAM83A	6.83683	-1.07405	2.4887e-20	0.000681499
NEK3	6.97419	-1.07647	1.78173e-16	0.00349882
SRD5A3	7.64144	-1.0767	4.24199e-36	5.96142e-06
DSC2	9.50175	-1.07681	2.78174e-120	1.41552e-05
MUTYH	7.27789	-1.07748	2.79732e-28	2.87292e-05
PLAT	11.0003	-1.078	1.77002e-242	5.66061e-06
DENND6B	4.94981	-1.07871	4.47245e-06	0.00680024
STRA6	9.73216	-1.07887	2.29655e-96	0.000123608
P4HA3	5.81781	-1.08051	2.32843e-10	0.00853802
INAVA	5.61198	-1.08155	5.68243e-09	0.00821588
LDHD	5.5279	-1.082	1.26956e-08	0.0070052
TNFRSF1B	6.76503	-1.08204	9.21556e-20	0.000357786
RARRES3	5.11071	-1.08254	1.26357e-06	0.00767834
CSPG4	7.65055	-1.08342	7.13693e-35	0.000210431
MATN3	5.38004	-1.08381	4.33459e-08	0.00189331
LINC00704	6.3841	-1.08388	2.54484e-15	0.000597072
FLT3LG	4.70192	-1.08397	3.19552e-05	0.00886984
OLMALINC	7.33933	-1.08398	1.34402e-29	2.17245e-05
ADAMTS12	8.59638	-1.08513	1.19531e-66	1.83037e-05
SLAMF7	5.26794	-1.08578	1.43173e-07	0.000153371
ARSI	6.68016	-1.08613	4.60106e-19	0.00012592
TFR2	5.0559	-1.08656	2.06737e-06	0.0224236
COL13A1	6.45257	-1.08663	1.83885e-15	0.00274699
RASEF	4.17316	-1.08765	0.00113419	0.0128714
HHIP	4.58296	-1.08958	5.03367e-05	0.000310066
IGFBP4	10.2489	-1.09168	8.73213e-220	4.85225e-09
FBXO2	6.66245	-1.09209	1.24328e-16	0.00406731
NDST3	4.99309	-1.09328	2.22263e-06	0.00329824
RHBDL2	5.49898	-1.09335	1.29317e-08	0.00698826
LYPD3	6.06072	-1.09396	7.50299e-13	0.00021508
ZNF860	5.2733	-1.09416	1.91438e-07	0.0143097
TGFB2	9.67641	-1.0943	6.26008e-113	6.37655e-05
GCKR	5.4188	-1.09431	4.08526e-08	0.00921703
PRDM13	4.00138	-1.09557	0.00201531	0.0330023
KANK1	5.754	-1.09569	1.88706e-10	0.00241939
C10orf25	4.25471	-1.09593	0.000375886	0.00134112
ARL14	7.7963	-1.09621	7.76748e-41	3.06921e-05
TNFAIP2	10.5568	-1.09739	2.94148e-269	2.12875e-07
ACKR3	6.6465	-1.0976	3.48499e-19	1.58186e-05
ENPP1	8.07014	-1.09772	3.43179e-46	0.000209858
TSPAN2	4.36489	-1.09836	0.000258627	0.000952318
DZIP1L	7.64029	-1.09917	3.59263e-36	0.00013157
ZNF853	7.73188	-1.09917	2.28568e-39	5.2276e-05
ATL1	6.66109	-1.09937	1.8292e-19	0.000142578
ADAM22	6.80128	-1.09958	2.20123e-21	1.85552e-07
G0S2	9.23739	-1.09977	1.64035e-53	0.000634221
ZNF18	5.93817	-1.10092	6.42283e-12	0.000199686
TFCP2L1	5.09445	-1.10292	6.32979e-07	0.00262842
SLC9A7P1	4.3304	-1.1032	0.000205946	0.0120223
COL4A4	5.17495	-1.10369	2.40181e-07	0.00231912
SUSD5	8.38185	-1.10439	2.8275e-50	0.000463761
SLC20A1	12.871	-1.10507	0	1.30033e-06
SNAI1	5.1193	-1.10556	4.32816e-07	0.00628992
DMC1	5.22345	-1.10726	1.94462e-06	0.0401751
SCARA3	9.23948	-1.10901	3.77256e-89	0.000128033
DUOX1	5.9445	-1.10979	9.43969e-12	0.0037853
CYP2S1	4.85978	-1.11001	3.90952e-06	0.00304543
PRRX1	8.48366	-1.11064	2.31207e-62	0.000105893
KDELC2	9.24313	-1.11101	5.96831e-98	5.49239e-05
PRR5L	6.64279	-1.11138	1.93375e-19	0.000607566
VSTM2L	7.16923	-1.11138	2.37257e-25	0.00106574
TNFAIP3	8.87305	-1.11171	9.04223e-87	2.3488e-05
SALL2	6.72385	-1.11218	2.56308e-19	0.00189592
ZNF92P1Y	4.10535	-1.11318	0.000769147	0.0167814
KHK	4.6235	-1.11343	3.5762e-05	0.000175269
ATP8B1	7.83443	-1.11468	2.1574e-41	0.000206464
ELFN1	5.27754	-1.11517	5.71469e-08	3.17447e-05
PFKFB2	7.93531	-1.11556	1.05227e-41	0.000384267
MPV17L	4.74291	-1.11757	9.97064e-06	0.000994533
PCLO	7.625	-1.12207	1.98525e-38	1.35162e-05
INPP4B	7.92117	-1.12429	1.28161e-43	0.000247403
CGB7	4.85027	-1.12572	4.00779e-06	0.00416197
SYTL1	5.27999	-1.12614	4.19844e-08	1.71142e-05
HAS3	6.76254	-1.12659	3.20113e-18	0.00371147
MESP1	4.06096	-1.12685	0.00144142	0.0291867
ARHGAP42	6.04785	-1.12898	1.44205e-13	1.59325e-05
CASP1	4.53491	-1.13036	3.99322e-05	0.00499792
RAB27B	7.7935	-1.13266	2.92131e-41	0.000234285
NCAM1	4.80336	-1.13324	5.45207e-06	0.00378879
RETREG1	5.62609	-1.13382	2.67938e-10	4.02379e-05
NAV3	8.80817	-1.13457	4.67127e-82	6.0734e-05
ARHGAP29	10.6979	-1.13738	2.39e-245	6.8298e-06
TLE6	4.54578	-1.13742	4.48114e-05	0.00232139
IFIT1	7.69776	-1.13926	2.24119e-39	0.000213217
SAMD14	4.42973	-1.1417	9.66185e-05	0.0182374
MAML2	6.5371	-1.14225	3.47057e-18	0.00194598
SYBU	5.16022	-1.14401	1.94634e-07	0.0161872
NLRX1	7.06547	-1.14641	5.33709e-27	0.000373628
TP73	5.11764	-1.14689	2.00165e-07	0.000897111
DNAJC22	5.63674	-1.14751	1.07526e-10	0.000231434
LIPT2	4.9174	-1.14786	1.3159e-06	0.0107954
CDA	7.28057	-1.14813	2.03329e-23	0.00255706
IL18	7.51735	-1.14933	2.67564e-35	0.000371132
CPT1C	6.06497	-1.14983	3.49087e-14	6.66477e-05
PRDM11	4.79549	-1.15036	4.15005e-06	0.0162467
EHF	6.4643	-1.15094	4.16321e-18	0.000387328
FAM81A	5.44366	-1.15211	2.5746e-09	0.00444337
MISP	4.81553	-1.15448	2.87229e-06	0.00216059
KCNMA1	8.38216	-1.15466	1.66229e-66	5.19805e-07
P2RX5	6.63255	-1.15471	6.41562e-18	0.00367811
MANEAL	7.24312	-1.15706	6.13758e-30	0.000496133
DLG4	8.04453	-1.15748	7.37688e-54	5.41296e-06
XAF1	5.77489	-1.1576	5.91187e-12	0.000967674
NYAP2	6.00792	-1.16099	7.42679e-14	0.000292869
MX1	8.11691	-1.16117	7.37811e-46	0.000549207
PTGS2	5.62541	-1.16239	8.03289e-11	0.00211514
SNCG	5.42229	-1.16295	3.02536e-09	0.0102045
HNF4G	5.29446	-1.16368	1.393e-08	0.00186887
BTC	7.16997	-1.16377	1.3141e-27	0.000993093
BNC2	7.4555	-1.16722	2.13136e-37	1.50797e-06
TSPAN18	4.49273	-1.16895	3.41998e-05	0.0230449
C1orf21	4.41682	-1.16997	6.45063e-05	0.0263414
PID1	7.06356	-1.17211	1.9049e-26	0.000890133
C1QTNF1	7.56258	-1.17234	3.81868e-40	2.05423e-05
CAMK2N2	5.10436	-1.17371	1.24291e-07	0.000458032
TM4SF1	12.8672	-1.17408	0	8.53547e-09
TGM2	10.6049	-1.17605	1.71643e-211	8.31102e-06
JDP2	6.38282	-1.17656	2.86522e-18	7.17021e-05
HSD11B1L	4.55138	-1.17694	2.48109e-05	0.00432872
TSPAN12	4.93794	-1.18076	7.04249e-07	0.0171732
B3GALT5	5.04607	-1.1812	1.00616e-07	0.00244341
EVA1C	6.90692	-1.18219	5.87887e-19	0.00456349
TRABD2A	5.69823	-1.1825	1.08609e-11	0.000622091
ITPRIPL1	4.14392	-1.18353	0.00021409	0.00727616
AMDHD1	4.89529	-1.18453	7.17565e-07	0.00354722
IFI44L	8.38608	-1.1871	4.94075e-66	0.000129225
CPNE7	5.97598	-1.18746	2.67071e-14	8.66979e-05
CTSS	5.52586	-1.18969	1.30484e-10	0.000146801
GPR1	4.50432	-1.18972	1.77128e-05	0.0211763
L1CAM	5.69905	-1.19153	1.05216e-11	0.00197038
THBS1	12.5436	-1.19257	0	1.95868e-06
SLC8A1	5.23025	-1.19592	1.46727e-08	0.00192621
FSTL3	8.08927	-1.19609	4.51908e-57	8.05742e-05
ZG16B	5.6432	-1.19759	1.3215e-11	0.000100654
PDGFRB	6.65532	-1.1978	1.35746e-22	0.000108478
ADPRH	5.61111	-1.199	6.82878e-11	0.00580805
CD44	12.0767	-1.19927	0	4.63225e-07
ESPN	4.08183	-1.19944	0.000352655	0.0141805
ITGA4	5.79684	-1.20285	5.94665e-13	9.08001e-05
PDGFD	5.6092	-1.20649	3.74828e-11	0.00201801
CD83	6.46651	-1.21014	7.55477e-19	0.00189943
RAG1	4.77558	-1.21254	9.18423e-07	0.00065531
AFAP1L1	7.31055	-1.21386	9.12973e-29	0.00108877
ANKRD1	6.20763	-1.21523	2.20878e-17	0.00046934
SYDE1	7.89763	-1.21601	3.63285e-50	0.000152596
TMEM171	7.05071	-1.21784	5.45153e-22	0.00271825
GPR68	5.17446	-1.22141	9.64709e-09	0.000527705
LIF	9.77702	-1.22178	1.64306e-197	8.1353e-07
HAS2	5.1983	-1.22463	5.76081e-09	0.000296465
KIAA0408	7.13556	-1.22464	1.6415e-32	6.5657e-05
KCNK6	6.13963	-1.2251	1.35177e-16	0.000987073
RGS9	4.51445	-1.22591	7.93103e-06	0.00233223
OAF	7.29431	-1.23212	6.41592e-35	0.000341035
CDK5R2	5.7244	-1.23462	2.29796e-12	0.00575494
CLMP	8.33946	-1.2356	9.00455e-71	5.56443e-05
S100A3	5.15828	-1.23686	4.84745e-09	0.000313933
IL6	4.16853	-1.23716	0.000129268	0.00418128
KRT7	12.2998	-1.23795	0	1.9879e-06
SORL1	9.01716	-1.23871	3.10142e-120	8.9624e-06
PTGER2	5.88556	-1.23873	2.60936e-14	0.00143127
GPR87	6.179	-1.23941	8.47459e-18	0.000212725
DUSP9	4.21662	-1.2402	7.81757e-05	0.00201342
AGMAT	4.80327	-1.24196	4.44825e-07	0.00410865
SUGCT	4.19704	-1.24207	6.72934e-05	0.00538216
HEYL	5.05244	-1.24265	2.37757e-08	0.00239308
TMEM215	5.60131	-1.24431	4.89701e-12	0.000104166
AL160408.1	4.64494	-1.24557	1.51539e-06	0.00122062
GPRC5A	9.45589	-1.24615	1.31191e-162	3.49757e-06
ERFE	4.79098	-1.2472	5.79767e-07	0.00147284
CST1	6.63337	-1.24899	3.97617e-23	0.000830941
ACSL5	5.40501	-1.2498	1.25441e-08	0.0224617
PLA2G7	5.32764	-1.25113	4.61843e-10	0.00103865
PAPPA	9.23864	-1.25227	8.93017e-132	2.49016e-05
STAT5A	6.89816	-1.25335	2.36431e-29	1.68888e-05
KCNN4	7.88914	-1.25335	1.07339e-56	1.32886e-05
LDB2	5.15024	-1.25385	6.87735e-09	0.00535859
PALM	4.20595	-1.25558	4.76208e-05	0.00291524
SOGA3	6.552	-1.25824	1.86789e-22	0.00071401
HSF2BP	4.26816	-1.25924	2.12723e-05	0.00713412
SNX10	7.75478	-1.25977	9.89986e-52	4.69668e-05
PLCXD3	7.9567	-1.26111	1.41351e-40	0.00127021
SLC35G2	7.32931	-1.26314	4.78061e-28	0.00207803
FOSL1	11.4241	-1.26448	0	8.95125e-08
IFIT2	7.63795	-1.26979	8.59802e-50	5.04704e-06
ANO3	4.86228	-1.27065	1.32651e-07	0.00721509
CNRIP1	7.22948	-1.27136	6.50918e-38	4.01244e-05
CLDN11	7.55356	-1.27334	5.62296e-45	0.000137348
CD38	4.4652	-1.2743	5.81906e-06	0.00459159
CAND2	6.25719	-1.27613	1.15937e-19	8.08828e-05
USP18	5.92481	-1.27651	1.5486e-15	0.000830118
NPR3	4.47726	-1.28059	4.61525e-06	0.0132639
PLEKHG4B	7.00183	-1.28198	1.61483e-32	0.000105523
GBP4	8.22606	-1.28438	2.78978e-73	1.31698e-05
CATSPER1	5.43136	-1.28499	1.126e-11	0.000507071
ITGAX	4.78067	-1.28601	2.07621e-07	0.0139983
HOXD-AS2	4.01955	-1.28609	0.000108783	0.0109324
SLC52A1	4.37492	-1.28958	9.17277e-06	0.00282144
PTPN22	6.18814	-1.29631	6.23872e-19	0.000936394
ANO1	9.99547	-1.29645	2.96763e-261	1.99704e-07
COL16A1	8.49665	-1.29801	2.23145e-87	2.98174e-05
THBS2	5.21854	-1.29886	3.3013e-10	0.000318286
BAIAP2L2	5.24808	-1.30163	2.1931e-10	0.00120347
HTR1D	7.37722	-1.30271	5.20549e-41	0.000244548
TMEM136	6.56653	-1.30343	1.92292e-25	8.12541e-05
MIR3936HG	4.95644	-1.30343	1.19703e-08	0.000285036
LIMD2	7.25523	-1.3037	6.26719e-39	0.000168828
MYC	9.62817	-1.30652	9.76095e-133	7.40379e-05
GRM5	4.13371	-1.30708	4.62246e-05	0.00156715
SH2D2A	5.32998	-1.30796	6.17738e-10	0.0166658
TDO2	5.76751	-1.30867	1.51663e-14	0.00169041
ARHGAP40	4.44948	-1.3094	4.37189e-06	0.0241632
DGCR5	4.00851	-1.3098	0.000104955	0.00202224
NYNRIN	4.37996	-1.31167	6.20805e-06	0.0298004
CYR61	8.82698	-1.31294	2.30776e-94	0.000124153
EVA1A	5.20174	-1.3151	2.75246e-10	0.000391145
TRPM6	4.95642	-1.32176	4.93021e-09	0.000360983
AEBP1	7.64056	-1.32935	1.06491e-53	2.12403e-05
IFIT3	6.77111	-1.33188	3.40846e-30	4.10396e-05
UNC13D	7.86621	-1.33204	3.3578e-63	1.10817e-05
CGB5	5.82775	-1.33284	6.54397e-16	0.00087467
GLIPR2	5.05597	-1.34057	9.07971e-10	0.00013828
PRR18	4.28591	-1.35008	5.22845e-06	0.00399163
TMEM244	4.07651	-1.3515	3.17955e-05	0.00244611
SOX21-AS1	5.19106	-1.35305	6.25778e-11	0.00018036
KCNH1	4.86044	-1.35584	7.61218e-09	0.00857658
AGMO	4.2347	-1.35701	4.87132e-06	0.00275468
ADTRP	4.65732	-1.36051	1.30799e-07	0.00676869
TC2N	4.0492	-1.36994	2.55862e-05	0.000966788
CACNG6	8.00995	-1.37032	5.23444e-74	6.45438e-07
IL27RA	7.0801	-1.37047	8.64396e-35	0.000702749
RAB3IL1	4.72845	-1.37089	4.57173e-08	0.00417786
SERPINB2	9.00269	-1.37229	9.47787e-126	6.47575e-05
LRRC4B	4.46908	-1.37232	5.1074e-07	0.00746138
NCKAP5	4.92804	-1.37257	1.25438e-08	0.0229762
SLCO2B1	5.63148	-1.37414	1.01463e-14	0.00160624
ARHGDIB	6.82345	-1.37607	1.60296e-33	4.09625e-05
PEAR1	7.33289	-1.37727	3.12981e-46	6.33257e-05
NRG1	6.59985	-1.37893	2.60101e-27	0.000713266
SOCS2	6.42094	-1.379	2.20884e-25	0.000210267
CGB8	4.07905	-1.38072	2.17944e-05	0.000259363
PLAU	11.3463	-1.38094	0	3.00311e-06
COLEC12	4.93538	-1.38142	1.20614e-09	0.00114004
MMP7	7.79224	-1.38232	3.62455e-57	0.00024725
DCLK1	4.81604	-1.38475	1.00149e-08	0.00338069
RINL	5.31815	-1.38496	1.68138e-11	0.00937531
CD70	5.73981	-1.38499	4.01125e-16	0.000976643
IGFBP1	5.25759	-1.38575	1.46002e-11	0.00303901
TESMIN	6.59491	-1.38616	1.82619e-28	0.000433572
HMSD	4.85654	-1.38719	6.75714e-09	0.00108446
GRIK2	6.99669	-1.38723	4.03063e-38	1.51756e-05
FAXC	6.56829	-1.38952	4.07926e-28	0.000250669
TFPI2	9.06271	-1.38988	5.55541e-159	3.64159e-06
C15orf48	7.57895	-1.39426	3.3872e-51	0.000278753
PLK2	13.1061	-1.40116	0	1.79997e-07
DSC3	4.73272	-1.4046	2.12077e-08	0.00201888
HS3ST1	8.03047	-1.40857	5.6858e-76	4.30543e-05
TLR3	4.46096	-1.41198	3.43296e-07	0.00408563
CACNG7	5.56521	-1.41246	5.58355e-15	0.00093567
NPTX1	7.96291	-1.41763	8.43038e-75	2.42052e-05
RTP4	5.01102	-1.42002	7.81718e-08	0.0363502
TNS4	6.57006	-1.42112	9.41019e-30	0.00013629
GALNT6	7.31234	-1.42171	3.29596e-49	2.67258e-05
XDH	4.23377	-1.42203	2.42085e-06	0.00480557
B3GALT4	5.52429	-1.42227	1.12013e-14	0.000174112
EDNRA	4.18523	-1.42717	4.52994e-06	0.0183399
CXCL5	10.9227	-1.43713	0	2.31856e-07
ENPP5	5.12478	-1.43746	1.21478e-11	0.00112011
SALL4	4.746	-1.44108	7.91335e-09	0.00413206
ATP6V0D2	5.44509	-1.4431	1.98831e-13	0.00774556
GPR173	5.09528	-1.44596	2.05486e-11	0.00124006
C16orf54	5.05439	-1.44955	6.37241e-11	0.00594858
EPB41L3	4.07201	-1.45748	6.17182e-06	0.00505712
LOX	8.78201	-1.46101	1.05426e-124	4.11431e-05
AOX1	6.96459	-1.46114	1.91009e-41	1.38928e-05
ADGRG1	8.47493	-1.46367	8.47965e-87	0.000170221
CXCL2	6.07648	-1.47515	1.12559e-22	0.000518101
FRMPD4	4.93435	-1.47793	1.16602e-10	0.00179665
SNTB1	4.08648	-1.49069	4.34185e-06	0.039112
CXCL6	5.10284	-1.49257	1.11044e-11	0.00719842
PDCD1LG2	5.79114	-1.49346	6.27356e-19	0.00162487
SYTL5	5.0455	-1.49927	9.70221e-12	0.000889465
DHX58	6.49676	-1.50373	1.53159e-31	0.000139834
DISP2	5.45547	-1.51036	7.20769e-16	0.000176424
CLDN1	7.13405	-1.5185	1.93153e-49	3.17604e-05
SLC16A9	6.40659	-1.5224	5.13446e-28	0.00120593
TGFB1I1	7.3453	-1.52789	5.08605e-56	7.68109e-05
IL18R1	5.43244	-1.5309	8.15536e-16	0.00165893
SYNGR3	4.72807	-1.54136	3.35018e-10	0.000521744
MT1A	5.67406	-1.55003	1.0273e-18	0.00230539
DHRS9	5.47187	-1.55354	6.28522e-17	1.17151e-05
WISP1	4.08477	-1.56193	7.95664e-07	0.0118397
DRAXIN	4.32872	-1.56564	1.88418e-07	0.032916
BIRC3	10.5013	-1.56601	0	3.08496e-06
RGS4	8.04334	-1.56669	7.46795e-94	3.44577e-05
DDX60	8.75911	-1.56982	5.26726e-156	1.70007e-06
AREG	5.57542	-1.57664	3.80619e-18	0.0018258
MYH16	4.76719	-1.58379	3.64654e-11	0.00178513
EREG	13.0377	-1.59041	0	5.43037e-07
SOX21	6.21798	-1.59281	1.70796e-29	9.55459e-05
CX3CL1	5.6655	-1.59359	2.26209e-20	5.34551e-05
TLR5	6.61062	-1.60387	9.20192e-39	5.68058e-05
ICAM2	5.49903	-1.60893	4.51264e-18	0.0012939
ABCG2	6.62417	-1.60904	3.32589e-39	9.74042e-05
ACOX2	5.51754	-1.61807	5.64111e-19	0.000466441
OAS2	7.59228	-1.62529	1.72945e-73	8.07542e-05
ROBO4	4.65358	-1.63216	8.00111e-11	0.00113928
ABCA13	5.82387	-1.63615	2.08465e-21	0.00343163
LCP1	7.76395	-1.64046	2.28883e-79	0.000120831
LPAR3	5.06891	-1.64091	4.92955e-14	0.00390647
PCDH1	4.09095	-1.64692	1.06354e-07	0.0012842
GJB3	6.71583	-1.64851	6.00778e-42	0.000258989
TACR1	4.11432	-1.66077	4.70415e-08	0.00138801
SUSD4	5.3735	-1.66399	5.05453e-18	0.000141301
VCAM1	4.06368	-1.67426	1.82226e-07	0.00853056
DKK1	5.92188	-1.67649	1.22739e-25	0.000942641
IL1B	7.11169	-1.68649	2.62454e-52	0.000428001
SERPINE1	11.1046	-1.69283	0	4.59758e-07
CCL2	8.68582	-1.7041	1.29944e-171	4.85855e-06
HCP5	6.06635	-1.71864	4.29516e-31	1.56957e-05
FLI1	4.73307	-1.73181	7.79827e-13	0.000771252
CXCL1	6.89047	-1.77895	1.86496e-56	5.54155e-05
CD22	5.79979	-1.8348	5.7304e-29	4.57198e-05
NIPAL4	4.33488	-1.83704	1.19259e-10	0.00567139
FRGCA	4.11459	-1.83955	2.019e-09	0.00512546
ADRA1B	4.30269	-1.85383	9.04793e-11	6.15098e-05
RFX8	5.54801	-1.85961	5.36802e-25	0.000115552
TNFRSF8	4.04493	-1.88749	1.25829e-09	0.000431299
OASL	6.50717	-1.91832	5.85075e-50	0.000161599
INHBA	5.0303	-1.94535	9.96621e-19	0.00282718
CXCL3	4.70941	-1.99711	1.39242e-16	0.000187012
NTSR1	5.50917	-2.00268	3.25874e-28	0.000201691
LINC02085	4.40872	-2.01591	9.61622e-14	0.0023852
CSF2	5.66542	-2.06762	1.56729e-32	0.000674688
LRCH2	4.2178	-2.07387	1.31569e-12	0.000587845
PTX3	6.83664	-2.17979	3.0327e-81	4.37526e-05
MMP13	4.10656	-2.19117	7.46265e-13	0.00465732
FGFBP1	5.01262	-2.21679	6.83621e-24	0.00101396
SERPINB7	5.90701	-2.2566	4.82117e-47	2.82966e-05
CXCL8	7.18213	-2.62284	2.01141e-145	2.27098e-05
MARCH4	5.90603	-2.71521	3.33116e-67	6.08419e-05
THY1	4.82538	-2.79892	4.81765e-32	0.00189954
